# Supplementary material for: Development of In Situ Monitoring Sensor for Oil Spills in the Mediterranean Sea Using Portable Mass Spectrometry
Source: Molecules. 2026 Apr 29;31(9):1488. doi: 10.3390/molecules31091488 (PMC13164764; doi:10.3390/molecules31091488)
Supplement: Supplementary file 1 [file molecules-31-01488-s001.zip]

Archive with 17 entries (17 files):
- DataSet S1 larnaca benzene.dat
- DataSet S10 Benzene_cal.txt
- DataSet S11 Toluene_cal.txt
- DataSet S12 1,2-dihloroethane_cal.txt
- DataSet S13 Xylenes_cal.txt
- DataSet S14 tetrachloroethylene_cal.txt
- DataSet S15 pressure stability test.dat
- DataSet S16 water permeability test.dat
- DataSet S17 membrane equilibration.dat
- DataSet S2 larnaca dihloroetane-1,2.dat
- DataSet S3 larnaca xylene.dat
- DataSet S4 larnaca toluene.dat
- DataSet S5 larnaca tetrachloroethylene.dat
- DataSet S6 spike benzene.dat
- DataSet S7 spike dichloroethane.dat
- DataSet S8 spike toluene.dat
- DataSet S9 xylene.dat
