# Supplementary material for: Development of In Situ Monitoring Sensor for Oil Spills in the Mediterranean Sea Using Portable Mass Spectrometry
Source: Molecules. 2026 Apr 29;31(9):1488. doi: 10.3390/molecules31091488 (PMC13164764; doi:10.3390/molecules31091488)
Supplement: Supplementary file 1 [file molecules-31-01488-s001.zip › DataSet S1 larnaca benzene.dat]

PV MassSpec-23.06.00
Plot Data Export
Bin Trend
Curve	X	Y
1
1	10.422	6.833877648e-12
1	10.851	7.434528687e-12
1	11.28	6.920662394e-12
1	11.709	6.922401888e-12
1	12.138	6.550647611e-12
1	12.566	6.174415146e-12
1	12.995	6.852141684e-12
1	13.424	6.180202617e-12
1	13.853	6.456797336e-12
1	14.282	6.460087239e-12
1	14.71	6.719207656e-12
1	15.139	6.449863213e-12
1	15.568	6.260014642e-12
1	15.997	6.314171842e-12
1	16.426	6.273581481e-12
1	16.854	6.429714833e-12
1	17.283	6.622508965e-12
1	17.712	6.68913579e-12
1	18.141	6.471084519e-12
1	18.57	6.992349842e-12
1	18.998	6.603321188e-12
1	19.427	6.722507533e-12
1	19.856	6.665581715e-12
1	20.285	6.962274507e-12
1	20.714	6.186268945e-12
1	21.142	5.905598493e-12
1	21.571	7.248473523e-12
1	22	6.366123774e-12
1	22.429	6.467798085e-12
1	22.858	7.076869039e-12
1	23.286	7.326111939e-12
1	23.715	7.057729401e-12
1	24.144	7.064519976e-12
1	24.573	6.694942777e-12
1	25.002	6.745460093e-12
1	25.43	7.598173826e-12
1	25.859	5.953859801e-12
1	26.288	6.709499709e-12
1	26.717	7.070668703e-12
1	27.146	6.76577197e-12
1	27.574	7.204209885e-12
1	28.003	6.870757869e-12
1	28.432	7.051511285e-12
1	28.861	7.178553325e-12
1	29.29	6.453850475e-12
1	29.718	6.721114117e-12
1	30.147	6.668639165e-12
1	30.576	6.549591165e-12
1	31.005	6.622323349e-12
1	31.434	7.141412895e-12
1	31.862	6.61887125e-12
1	32.291	7.167448492e-12
1	32.72	6.898133106e-12
1	33.149	6.687469155e-12
1	33.578	6.500796429e-12
1	34.006	7.027028699e-12
1	34.435	7.103308393e-12
1	34.864	6.388448798e-12
1	35.293	6.952786003e-12
1	35.722	7.009059999e-12
1	36.15	7.550595565e-12
1	36.579	7.499710054e-12
1	37.008	7.881363097e-12
1	37.437	7.284402248e-12
1	37.866	7.157277809e-12
1	38.294	7.025279664e-12
1	38.723	7.461846245e-12
1	39.152	7.915573579e-12
1	39.581	6.935931864e-12
1	40.01	7.394481728e-12
1	40.438	7.054420416e-12
1	40.867	7.338248932e-12
1	41.296	6.775306444e-12
1	41.725	7.407859048e-12
1	42.154	6.430053538e-12
1	42.582	7.310497693e-12
1	43.011	7.414916771e-12
1	43.44	6.872106183e-12
1	43.869	7.429310639e-12
1	44.298	7.547028974e-12
1	44.726	7.385738722e-12
1	45.155	7.464005976e-12
1	45.584	7.450938304e-12
1	46.013	7.06648802e-12
1	46.442	7.174039141e-12
1	46.87	7.041249962e-12
1	47.299	7.465359927e-12
1	47.728	7.029152434e-12
1	48.157	6.455118991e-12
1	48.586	6.79364941e-12
1	49.014	7.185792326e-12
1	49.443	7.142314084e-12
1	49.872	7.290249134e-12
1	50.301	7.061307268e-12
1	50.73	7.281403779e-12
1	51.158	6.608012748e-12
1	51.587	7.505837965e-12
1	52.016	7.233825951e-12
1	52.445	7.551861914e-12
1	52.874	7.036965195e-12
1	53.302	6.784967987e-12
1	53.731	7.445809594e-12
1	54.16	7.28749526e-12
1	54.589	6.842042124e-12
1	55.018	7.671960289e-12
1	55.446	6.918796699e-12
1	55.875	7.599581554e-12
1	56.304	7.801852914e-12
1	56.733	6.91757979e-12
1	57.162	7.412842909e-12
1	57.59	6.770204189e-12
1	58.019	7.458271847e-12
1	58.448	7.191742427e-12
1	58.877	7.742619046e-12
1	59.306	8.091581225e-12
1	59.734	7.319879078e-12
1	60.163	6.837367478e-12
1	60.592	7.705490759e-12
1	61.021	7.860545548e-12
1	61.45	7.620746048e-12
1	61.878	7.080981201e-12
1	62.307	7.357575486e-12
1	62.736	7.153235036e-12
1	63.165	7.843974602e-12
1	63.594	7.580856082e-12
1	64.022	7.107276139e-12
1	64.451	6.937438905e-12
1	64.88	7.532003667e-12
1	65.309	7.949698191e-12
1	65.738	7.02372405e-12
1	66.166	7.603851576e-12
1	66.595	8.142964601e-12
1	67.024	7.428339194e-12
1	67.453	7.472901638e-12
1	67.882	7.886151801e-12
1	68.31	7.970139305e-12
1	68.739	7.386126433e-12
1	69.168	7.207691475e-12
1	69.597	6.88892823e-12
1	70.026	7.272256582e-12
1	70.454	7.244443326e-12
1	70.883	7.143131572e-12
1	71.312	7.56414896e-12
1	71.741	6.683671845e-12
1	72.17	7.530397313e-12
1	72.598	7.150242204e-12
1	73.027	6.99342537e-12
1	73.456	7.288745128e-12
1	73.885	7.843349234e-12
1	74.314	7.168576063e-12
1	74.742	6.861811033e-12
1	75.171	7.569501449e-12
1	75.6	6.966326387e-12
1	76.029	6.657288869e-12
1	76.458	7.084891701e-12
1	76.886	7.34290146e-12
1	77.315	7.369639621e-12
1	77.744	7.464205469e-12
1	78.173	6.91107848e-12
1	78.602	7.110514868e-12
1	79.03	6.62776908e-12
1	79.459	7.453558604e-12
1	79.888	8.154817099e-12
1	80.317	7.064737684e-12
1	80.746	7.588491467e-12
1	81.174	7.812811162e-12
1	81.603	7.050672112e-12
1	82.032	7.33260154e-12
1	82.461	6.936819175e-12
1	82.89	6.624428003e-12
1	83.318	7.170605689e-12
1	83.747	7.228093991e-12
1	84.176	7.369063693e-12
1	84.605	6.784391191e-12
1	85.034	6.648266573e-12
1	85.462	7.390813656e-12
1	85.891	6.213588238e-12
1	86.32	7.101406269e-12
1	86.749	6.97477319e-12
1	87.178	7.248975292e-12
1	87.606	6.908544917e-12
1	88.035	6.731121303e-12
1	88.464	6.669593263e-12
1	88.893	7.295302383e-12
1	89.322	6.799368794e-12
1	89.75	6.623755364e-12
1	90.179	6.860009522e-12
1	90.608	7.164597041e-12
1	91.037	7.078073804e-12
1	91.466	6.746080257e-12
1	91.894	6.452368154e-12
1	92.323	6.115950628e-12
1	92.752	5.901059589e-12
1	93.181	6.757734997e-12
1	93.61	6.1970689e-12
1	94.038	6.552440448e-12
1	94.467	6.553028519e-12
1	94.896	6.918941982e-12
1	95.325	6.446070674e-12
1	95.754	6.080950847e-12
1	96.182	6.493251249e-12
1	96.611	6.415719518e-12
1	97.04	6.625491388e-12
1	97.469	6.365006178e-12
1	97.898	6.521399306e-12
1	98.326	6.17851343e-12
1	98.755	5.985372354e-12
1	99.184	6.124124645e-12
1	99.613	6.104115043e-12
1	100.042	5.949399827e-12
1	100.47	6.532992897e-12
1	100.899	6.196195466e-12
1	101.328	6.075930991e-12
1	101.757	5.96934481e-12
1	102.186	6.779307584e-12
1	102.614	6.203414518e-12
1	103.043	5.730383616e-12
1	103.472	5.787597832e-12
1	103.901	5.858809531e-12
1	104.33	5.76057084e-12
1	104.758	5.771815317e-12
1	105.187	5.657535204e-12
1	105.616	5.864646442e-12
1	106.045	6.062870692e-12
1	106.474	5.853871207e-12
1	106.902	6.046676614e-12
1	107.331	6.395594991e-12
1	107.76	5.469986877e-12
1	108.189	5.885654811e-12
1	108.618	6.537745605e-12
1	109.046	6.334026619e-12
1	109.475	5.754828038e-12
1	109.904	5.626154924e-12
1	110.333	5.246334617e-12
1	110.762	5.60754828e-12
1	111.19	5.667934438e-12
1	111.619	6.00300365e-12
1	112.048	5.807060995e-12
1	112.477	5.523533887e-12
1	112.906	5.322403109e-12
1	113.334	5.885216359e-12
1	113.763	6.250739509e-12
1	114.192	5.12168476e-12
1	114.621	5.937656616e-12
1	115.05	5.966515042e-12
1	115.478	5.386068761e-12
1	115.907	5.202390168e-12
1	116.336	5.530535231e-12
1	116.765	5.553901523e-12
1	117.194	5.536502246e-12
1	117.622	5.896610891e-12
1	118.051	5.260083601e-12
1	118.48	5.349511632e-12
1	118.909	5.928074438e-12
1	119.338	5.613419885e-12
1	119.766	5.986049764e-12
1	120.195	5.428310145e-12
1	120.624	5.062927941e-12
1	121.053	5.249048158e-12
1	121.482	5.799547474e-12
1	121.91	4.918622367e-12
1	122.339	5.904274465e-12
1	122.768	6.03706668e-12
1	123.197	5.55471294e-12
1	123.626	5.885660882e-12
1	124.054	5.653779962e-12
1	124.483	5.559599656e-12
1	124.912	5.352191346e-12
1	125.341	5.397963326e-12
1	125.77	5.478372964e-12
1	126.198	5.12832745e-12
1	126.627	5.723720976e-12
1	127.056	5.377389506e-12
1	127.485	5.066022254e-12
1	127.914	4.833285248e-12
1	128.342	5.795883305e-12
1	128.771	4.91500677e-12
1	129.2	4.776548948e-12
1	129.629	5.736564002e-12
1	130.058	5.272119546e-12
1	130.486	5.685476829e-12
1	130.915	5.352534388e-12
1	131.344	5.063063684e-12
1	131.773	5.455456399e-12
1	132.202	5.160098043e-12
1	132.63	5.578849882e-12
1	133.059	5.097014824e-12
1	133.488	5.882081714e-12
1	133.917	5.360412201e-12
1	134.346	5.49094754e-12
1	134.774	4.95589637e-12
1	135.203	4.632180056e-12
1	135.632	5.317672951e-12
1	136.061	5.422274608e-12
1	136.49	5.762929196e-12
1	136.918	5.449949953e-12
1	137.347	5.481690622e-12
1	137.776	5.334492396e-12
1	138.205	5.231201323e-12
1	138.634	5.444952648e-12
1	139.062	5.913491485e-12
1	139.491	5.543040853e-12
1	139.92	5.087601347e-12
1	140.349	5.203035919e-12
1	140.778	4.692540627e-12
1	141.206	5.36598847e-12
1	141.635	4.986841235e-12
1	142.064	5.221775703e-12
1	142.493	4.974122243e-12
1	142.922	4.660254821e-12
1	143.35	5.686195872e-12
1	143.779	5.126801761e-12
1	144.208	4.956785416e-12
1	144.637	5.36212871e-12
1	145.066	5.20585311e-12
1	145.494	4.971293776e-12
1	145.923	4.852120875e-12
1	146.352	4.50660646e-12
1	146.781	4.929421888e-12
1	147.21	4.778729495e-12
1	147.638	4.81813504e-12
1	148.067	5.41125738e-12
1	148.496	5.011536325e-12
1	148.925	5.363113599e-12
1	149.354	5.298740613e-12
1	149.782	4.775529798e-12
1	150.211	5.100273068e-12
1	150.64	5.096079374e-12
1	151.069	4.534206777e-12
1	151.498	4.466487076e-12
1	151.926	5.020850923e-12
1	152.355	4.853816567e-12
1	152.784	4.724247035e-12
1	153.213	4.685338055e-12
1	153.642	5.059656687e-12
1	154.07	5.039831833e-12
1	154.499	4.904231101e-12
1	154.928	4.495311241e-12
1	155.357	4.979516799e-12
1	155.786	4.669436712e-12
1	156.214	5.274106239e-12
1	156.643	5.015112457e-12
1	157.072	4.632670116e-12
1	157.501	4.781705847e-12
1	157.93	4.728025263e-12
1	158.358	4.961092301e-12
1	158.787	4.635652105e-12
1	159.216	4.368019835e-12
1	159.645	4.859862946e-12
1	160.074	4.582415176e-12
1	160.502	4.964841472e-12
1	160.931	4.791149248e-12
1	161.36	4.717702791e-12
1	161.789	4.395768471e-12
1	162.218	4.731001615e-12
1	162.646	4.697763012e-12
1	163.075	4.692022812e-12
1	163.504	4.963112386e-12
1	163.933	4.654810391e-12
1	164.362	4.327561746e-12
1	164.79	4.631980129e-12
1	165.219	5.133483048e-12
1	165.648	4.527077931e-12
1	166.077	4.41759216e-12
1	166.506	4.842384306e-12
1	166.934	3.893950266e-12
1	167.363	4.571817317e-12
1	167.792	4.642120455e-12
1	168.221	4.370232908e-12
1	168.65	4.727327037e-12
1	169.078	4.412644729e-12
1	169.507	4.990710102e-12
1	169.936	4.3638166e-12
1	170.365	4.580224221e-12
1	170.794	4.50810873e-12
1	171.222	4.577040569e-12
1	171.651	4.693553705e-12
1	172.08	4.796280994e-12
1	172.509	4.760972432e-12
1	172.938	4.751877277e-12
1	173.366	4.81989058e-12
1	173.795	4.110430312e-12
1	174.224	4.394406714e-12
1	174.653	3.853920221e-12
1	175.082	4.269367412e-12
1	175.51	4.550491928e-12
1	175.939	4.38277626e-12
1	176.368	4.470714163e-12
1	176.797	3.965435619e-12
1	177.226	4.090967582e-12
1	177.654	4.258658964e-12
1	178.083	4.404082567e-12
1	178.512	4.301013105e-12
1	178.941	4.554053749e-12
1	179.37	4.968344746e-12
1	179.798	4.317527672e-12
1	180.227	4.937215133e-12
1	180.656	4.60464826e-12
1	181.085	3.975176958e-12
1	181.514	4.620581261e-12
1	181.942	4.29733072e-12
1	182.371	3.872579341e-12
1	182.8	3.747256411e-12
1	183.229	4.156509772e-12
1	183.658	4.23652129e-12
1	184.086	4.722606421e-12
1	184.515	4.314906505e-12
1	184.944	4.214416142e-12
1	185.373	4.153926769e-12
1	185.802	4.55134281e-12
1	186.23	4.362156469e-12
1	186.659	4.166696068e-12
1	187.088	3.926111172e-12
1	187.517	4.205181776e-12
1	187.946	4.25519342e-12
1	188.374	3.900032641e-12
1	188.803	4.06570784e-12
1	189.232	3.555404018e-12
1	189.661	3.561292103e-12
1	190.09	4.69343054e-12
1	190.518	3.731649972e-12
1	190.947	3.57199448e-12
1	191.376	4.387057124e-12
1	191.805	4.200776012e-12
1	192.234	4.400248829e-12
1	192.662	4.067269958e-12
1	193.091	4.263761653e-12
1	193.52	4.11818149e-12
1	193.949	3.84822816e-12
1	194.378	4.404256473e-12
1	194.806	4.169062231e-12
1	195.235	3.932043493e-12
1	195.664	3.779439435e-12
1	196.093	3.985420067e-12
1	196.522	4.156042697e-12
1	196.95	4.632310594e-12
1	197.379	4.260387182e-12
1	197.808	3.795294808e-12
1	198.237	4.499233017e-12
1	198.666	4.260580604e-12
1	199.094	3.685654646e-12
1	199.523	3.781733607e-12
1	199.952	3.969138386e-12
1	200.381	4.003397874e-12
1	200.81	4.04130852e-12
1	201.238	4.224653179e-12
1	201.667	4.076447947e-12
1	202.096	3.639854477e-12
1	202.525	4.173108907e-12
1	202.954	4.66036541e-12
1	203.382	4.220624284e-12
1	203.811	4.057050702e-12
1	204.24	4.370412452e-12
1	204.669	3.877737541e-12
1	205.098	4.188161536e-12
1	205.526	3.708569909e-12
1	205.955	4.460375645e-12
1	206.384	4.248064574e-12
1	206.813	3.874961983e-12
1	207.242	4.161677513e-12
1	207.67	3.747762517e-12
1	208.099	3.782508161e-12
1	208.528	4.460324905e-12
1	208.957	4.113183318e-12
1	209.386	4.142013989e-12
1	209.814	4.288618505e-12
1	210.243	3.577616285e-12
1	210.672	4.023420486e-12
1	211.101	4.321624655e-12
1	211.53	4.408378176e-12
1	211.958	4.115141387e-12
1	212.387	4.219891797e-12
1	212.816	3.898298351e-12
1	213.245	3.916660399e-12
1	213.674	4.109731652e-12
1	214.102	3.749695866e-12
1	214.531	3.995208678e-12
1	214.96	4.437980365e-12
1	215.389	3.546398852e-12
1	215.818	3.930104939e-12
1	216.246	4.219471994e-12
1	216.675	4.179924202e-12
1	217.104	3.308296996e-12
1	217.533	4.177738884e-12
1	217.962	3.770421909e-12
1	218.39	3.515937541e-12
1	218.819	3.807435704e-12
1	219.248	4.194342356e-12
1	219.677	3.946817699e-12
1	220.106	3.981723371e-12
1	220.534	3.816098479e-12
1	220.963	4.02850496e-12
1	221.392	4.246417887e-12
1	221.821	3.550093813e-12
1	222.25	3.884377629e-12
1	222.678	4.402102814e-12
1	223.107	3.762155518e-12
1	223.536	3.844106023e-12
1	223.965	3.695462773e-12
1	224.394	4.130498027e-12
1	224.822	3.619131037e-12
1	225.251	3.912242492e-12
1	225.68	4.104043494e-12
1	226.109	3.813907089e-12
1	226.538	3.5225412e-12
1	226.966	3.865023319e-12
1	227.395	3.719053711e-12
1	227.824	4.015984593e-12
1	228.253	3.80230309e-12
1	228.682	3.947448271e-12
1	229.11	3.737768775e-12
1	229.539	3.728524434e-12
1	229.968	4.009445553e-12
1	230.397	3.961462668e-12
1	230.826	3.639321917e-12
1	231.254	4.001280644e-12
1	231.683	3.998989074e-12
1	232.112	4.004902313e-12
1	232.541	3.823614168e-12
1	232.97	3.750808258e-12
1	233.398	3.82814223e-12
1	233.827	3.570671103e-12
1	234.256	3.781046223e-12
1	234.685	3.729292916e-12
1	235.114	3.705643865e-12
1	235.542	3.436671087e-12
1	235.971	4.044256249e-12
1	236.4	3.992080538e-12
1	236.829	4.029822483e-12
1	237.258	3.671885712e-12
1	237.686	3.872990036e-12
1	238.115	3.725427085e-12
1	238.544	3.665333662e-12
1	238.973	3.640128997e-12
1	239.402	3.927926994e-12
1	239.83	3.785834059e-12
1	240.259	4.157082664e-12
1	240.688	4.247930133e-12
1	241.117	3.316618898e-12
1	241.546	3.789076691e-12
1	241.974	4.245511928e-12
1	242.403	3.555261554e-12
1	242.832	3.738447486e-12
1	243.261	3.361630202e-12
1	243.69	3.524975667e-12
1	244.118	3.671368765e-12
1	244.547	3.231045206e-12
1	244.976	3.636644154e-12
1	245.405	3.814441818e-12
1	245.834	3.653513256e-12
1	246.262	3.73467663e-12
1	246.691	3.321913057e-12
1	247.12	3.774998543e-12
1	247.549	3.713140472e-12
1	247.978	3.18507525e-12
1	248.406	3.206415168e-12
1	248.835	3.495347024e-12
1	249.264	3.944962412e-12
1	249.693	3.493503013e-12
1	250.122	3.836514006e-12
1	250.55	2.991213614e-12
1	250.979	3.1791683e-12
1	251.408	3.499224348e-12
1	251.837	3.297540626e-12
1	252.266	4.028762567e-12
1	252.694	3.604872911e-12
1	253.123	3.317091827e-12
1	253.552	3.294800847e-12
1	253.981	4.187194862e-12
1	254.41	4.240028901e-12
1	254.838	3.652105528e-12
1	255.267	3.244580819e-12
1	255.696	3.876990309e-12
1	256.125	3.129292398e-12
1	256.554	3.440591345e-12
1	256.982	3.652135018e-12
1	257.411	3.691501098e-12
1	257.84	3.33617552e-12
1	258.269	3.786579557e-12
1	258.698	3.252253935e-12
1	259.126	3.621041618e-12
1	259.555	3.943206872e-12
1	259.984	3.665583462e-12
1	260.413	3.314939035e-12
1	260.842	3.743583134e-12
1	261.27	3.617057825e-12
1	261.699	3.246966498e-12
1	262.128	3.600918608e-12
1	262.557	4.058219472e-12
1	262.986	3.529439544e-12
1	263.414	3.644029956e-12
1	263.843	3.452825265e-12
1	264.272	3.086216178e-12
1	264.701	3.109072028e-12
1	265.13	3.65963683e-12
1	265.558	3.777625782e-12
1	265.987	3.600867434e-12
1	266.416	3.494907272e-12
1	266.845	3.400575394e-12
1	267.274	3.379805984e-12
1	267.702	3.639859681e-12
1	268.131	3.534073208e-12
1	268.56	3.415218629e-12
1	268.989	3.305580202e-12
1	269.418	3.222213945e-12
1	269.846	3.411258689e-12
1	270.275	3.267951448e-12
1	270.704	3.327782277e-12
1	271.133	3.494423501e-12
1	271.562	3.38235169e-12
1	271.99	2.921744227e-12
1	272.419	3.243094378e-12
1	272.848	3.645100281e-12
1	273.277	3.543514007e-12
1	273.706	3.569223042e-12
1	274.134	3.121355605e-12
1	274.563	3.089677169e-12
1	274.992	2.983814367e-12
1	275.421	3.043930125e-12
1	275.85	3.104900451e-12
1	276.278	3.266824094e-12
1	276.707	3.336517477e-12
1	277.136	3.055890393e-12
1	277.565	3.389307498e-12
1	277.994	3.263841671e-12
1	278.422	3.657775471e-12
1	278.851	3.324467221e-12
1	279.28	3.371405585e-12
1	279.709	3.388709235e-12
1	280.138	3.149579772e-12
1	280.566	3.430196231e-12
1	280.995	3.425499684e-12
1	281.424	3.269837526e-12
1	281.853	3.315893133e-12
1	282.282	3.235406951e-12
1	282.71	2.975599368e-12
1	283.139	2.852298909e-12
1	283.568	3.352611374e-12
1	283.997	2.892109729e-12
1	284.426	3.020798672e-12
1	284.854	3.544261239e-12
1	285.283	3.432647612e-12
1	285.712	2.986473265e-12
1	286.141	3.19700451e-12
1	286.57	2.915096333e-12
1	286.998	2.905906852e-12
1	287.427	3.16918063e-12
1	287.856	3.391492816e-12
1	288.285	3.07578572e-12
1	288.714	3.149980277e-12
1	289.142	3.230175676e-12
1	289.571	3.2193497e-12
1	290	3.756140364e-12
1	290.429	3.303234422e-12
1	290.858	3.247352257e-12
1	291.286	3.431344835e-12
1	291.715	3.04682321e-12
1	292.144	2.900458086e-12
1	292.573	3.12921607e-12
1	293.002	2.998882609e-12
1	293.43	3.03072888e-12
1	293.859	2.897915631e-12
1	294.288	3.017564063e-12
1	294.717	3.262855697e-12
1	295.146	3.396119106e-12
1	295.574	3.155597094e-12
1	296.003	2.552369557e-12
1	296.432	2.948928645e-12
1	296.861	3.132329465e-12
1	297.29	2.68983078e-12
1	297.718	3.365646303e-12
1	298.147	2.981024932e-12
1	298.576	2.731573214e-12
1	299.005	3.04852866e-12
1	299.434	3.128412893e-12
1	299.862	3.022852585e-12
1	300.291	3.17621862e-12
1	300.72	3.227422453e-12
1	301.149	3.008992795e-12
1	301.578	3.053974608e-12
1	302.006	3.011898456e-12
1	302.435	3.129403204e-12
1	302.864	2.766362877e-12
1	303.293	2.872612738e-12
1	303.722	3.411818571e-12
1	304.15	3.397534424e-12
1	304.579	3.484715771e-12
1	305.008	3.065925118e-12
1	305.437	3.196673178e-12
1	305.866	2.865990214e-12
1	306.294	3.128684378e-12
1	306.723	3.007867393e-12
1	307.152	2.887970895e-12
1	307.581	3.15880243e-12
1	308.01	3.268280611e-12
1	308.438	3.248988968e-12
1	308.867	2.976742334e-12
1	309.296	3.282439858e-12
1	309.725	3.488887131e-12
1	310.154	2.782989334e-12
1	310.582	3.521760357e-12
1	311.011	2.915053398e-12
1	311.44	2.684948618e-12
1	311.869	3.153970357e-12
1	312.298	3.18544106e-12
1	312.726	3.058609139e-12
1	313.155	2.713408925e-12
1	313.584	3.014941378e-12
1	314.013	2.840680816e-12
1	314.442	2.840151074e-12
1	314.87	2.736462099e-12
1	315.299	2.97896755e-12
1	315.728	3.018580611e-12
1	316.157	2.836998214e-12
1	316.586	3.020445439e-12
1	317.014	2.986975901e-12
1	317.443	2.927809471e-12
1	317.872	3.492457842e-12
1	318.301	2.833901733e-12
1	318.73	3.344509782e-12
1	319.158	3.037664521e-12
1	319.587	3.333437042e-12
1	320.016	2.910196606e-12
1	320.445	3.035470529e-12
1	320.874	2.347022533e-12
1	321.302	2.927898592e-12
1	321.731	3.149573918e-12
1	322.16	3.094464355e-12
1	322.589	3.280694943e-12
1	323.018	2.616288696e-12
1	323.446	2.693558267e-12
1	323.875	2.772836214e-12
1	324.304	2.872621412e-12
1	324.733	2.983841039e-12
1	325.162	2.823073806e-12
1	325.59	2.40194648e-12
1	326.019	2.956064213e-12
1	326.448	2.757004043e-12
1	326.877	2.982020013e-12
1	327.306	3.041512354e-12
1	327.734	2.881797231e-12
1	328.163	2.940149209e-12
1	328.592	2.672989434e-12
1	329.021	2.661564328e-12
1	329.45	3.012078651e-12
1	329.878	2.637933491e-12
1	330.307	2.952395273e-12
1	330.736	2.976673812e-12
1	331.165	2.90672369e-12
1	331.594	2.994549921e-12
1	332.022	3.125919445e-12
1	332.451	3.075648894e-12
1	332.88	2.622295827e-12
1	333.309	2.761412193e-12
1	333.738	2.546540452e-12
1	334.166	3.014013735e-12
1	334.595	2.826746432e-12
1	335.024	2.894059775e-12
1	335.453	2.821792496e-12
1	335.882	2.876343911e-12
1	336.31	2.713975312e-12
1	336.739	3.095268833e-12
1	337.168	3.095792286e-12
1	337.597	3.176649265e-12
1	338.026	2.749317267e-12
1	338.454	3.233511332e-12
1	338.883	2.924517833e-12
1	339.312	2.713201408e-12
1	339.741	2.87597203e-12
1	340.17	3.145135411e-12
1	340.598	3.195087857e-12
1	341.027	2.708126041e-12
1	341.456	3.191363406e-12
1	341.885	2.852196777e-12
1	342.314	2.824080162e-12
1	342.742	2.885006687e-12
1	343.171	2.925214324e-12
1	343.6	2.927256961e-12
1	344.029	2.733773277e-12
1	344.458	2.864605471e-12
1	344.886	2.255061372e-12
1	345.315	2.474337792e-12
1	345.744	2.626533973e-12
1	346.173	3.147561422e-12
1	346.602	2.741398905e-12
1	347.03	2.985105219e-12
1	347.459	2.817471733e-12
1	347.888	2.561250474e-12
1	348.317	2.686220604e-12
1	348.746	3.105216605e-12
1	349.174	2.89392078e-12
1	349.603	2.892996172e-12
1	350.032	2.713787094e-12
1	350.461	2.516222473e-12
1	350.89	2.784751379e-12
1	351.318	3.040400614e-12
1	351.747	2.901261913e-12
1	352.176	2.595993299e-12
1	352.605	2.933880786e-12
1	353.034	2.316830538e-12
1	353.462	2.438269205e-12
1	353.891	2.477697518e-12
1	354.32	2.774501549e-12
1	354.749	2.581928595e-12
1	355.178	2.41220737e-12
1	355.606	2.972386009e-12
1	356.035	2.79732639e-12
1	356.464	2.382372294e-12
1	356.893	2.274360604e-12
1	357.322	2.7033948e-12
1	357.75	2.386220995e-12
1	358.179	2.592477448e-12
1	358.608	3.130334533e-12
1	359.037	2.781452802e-12
1	359.466	2.543198941e-12
1	359.894	2.361504004e-12
1	360.323	2.796799467e-12
1	360.752	2.948384809e-12
1	361.181	2.401932819e-12
1	361.61	2.705688538e-12
1	362.038	2.826358505e-12
1	362.467	2.874883057e-12
1	362.896	2.529422201e-12
1	363.325	2.756629994e-12
1	363.754	2.855356576e-12
1	364.182	2.894166677e-12
1	364.611	2.72366938e-12
1	365.04	2.854589828e-12
1	365.469	2.425713927e-12
1	365.898	2.674787909e-12
1	366.326	2.347050505e-12
1	366.755	2.36308347e-12
1	367.184	2.738793567e-12
1	367.613	2.373134892e-12
1	368.042	2.628832265e-12
1	368.47	2.45160771e-12
1	368.899	2.29185876e-12
1	369.328	3.157703699e-12
1	369.757	2.68725233e-12
1	370.186	2.518283759e-12
1	370.614	2.55735255e-12
1	371.043	2.91409453e-12
1	371.472	2.592601047e-12
1	371.901	2.931903418e-12
1	372.33	1.878522511e-12
1	372.758	2.849270733e-12
1	373.187	2.865907164e-12
1	373.616	2.460070992e-12
1	374.045	2.615602179e-12
1	374.474	3.012864047e-12
1	374.902	2.248942352e-12
1	375.331	2.783175817e-12
1	375.76	2.404189478e-12
1	376.189	3.040376327e-12
1	376.618	2.618633392e-12
1	377.046	2.671413004e-12
1	377.475	2.625164409e-12
1	377.904	2.87202033e-12
1	378.333	2.229288368e-12
1	378.762	2.277634461e-12
1	379.19	2.629895e-12
1	379.619	2.472984491e-12
1	380.048	2.951559787e-12
1	380.477	2.572734777e-12
1	380.906	2.33446899e-12
1	381.334	2.464367252e-12
1	381.763	2.303408549e-12
1	382.192	2.603414663e-12
1	382.621	2.67463135e-12
1	383.05	2.901426495e-12
1	383.478	2.738453127e-12
1	383.907	2.194630545e-12
1	384.336	2.935170336e-12
1	384.765	2.233613468e-12
1	385.194	2.472409647e-12
1	385.622	2.710657003e-12
1	386.051	2.530361554e-12
1	386.48	2.586785603e-12
1	386.909	2.690756038e-12
1	387.338	2.566471558e-12
1	387.766	3.354318125e-12
1	388.195	2.625831627e-12
1	388.624	2.736087832e-12
1	389.053	2.640578511e-12
1	389.482	3.076594968e-12
1	389.91	2.342907986e-12
1	390.339	2.614460948e-12
1	390.768	2.627668916e-12
1	391.197	2.278784366e-12
1	391.626	2.196670797e-12
1	392.054	2.526966266e-12
1	392.483	2.457133672e-12
1	392.912	2.582068457e-12
1	393.341	2.903556518e-12
1	393.77	2.336970027e-12
1	394.198	2.529719056e-12
1	394.627	2.325318323e-12
1	395.056	2.462119484e-12
1	395.485	2.483042634e-12
1	395.914	2.613715668e-12
1	396.342	2.390246855e-12
1	396.771	2.756389951e-12
1	397.2	2.561472085e-12
1	397.629	2.744201784e-12
1	398.058	2.577999663e-12
1	398.486	2.270232396e-12
1	398.915	2.485653827e-12
1	399.344	2.019545555e-12
1	399.773	2.66592152e-12
1	400.202	2.945071704e-12
1	400.63	2.473507727e-12
1	401.059	2.569970495e-12
1	401.488	2.595714442e-12
1	401.917	2.32005257e-12
1	402.346	2.125203659e-12
1	402.774	3.008323625e-12
1	403.203	2.549853557e-12
1	403.632	2.216872953e-12
1	404.061	2.263380889e-12
1	404.49	2.433853466e-12
1	404.918	2.540849475e-12
1	405.347	2.429801586e-12
1	405.776	2.594957018e-12
1	406.205	2.284210798e-12
1	406.634	3.060421925e-12
1	407.062	2.860124897e-12
1	407.491	2.769751442e-12
1	407.92	2.443450173e-12
1	408.349	2.337533162e-12
1	408.778	2.562395608e-12
1	409.206	2.211239872e-12
1	409.635	2.12809219e-12
1	410.064	2.474943427e-12
1	410.493	2.217165904e-12
1	410.922	2.636706391e-12
1	411.35	2.296555741e-12
1	411.779	2.488720384e-12
1	412.208	2.306672648e-12
1	412.637	2.778134927e-12
1	413.066	2.451857077e-12
1	413.494	2.57468916e-12
1	413.923	2.753136477e-12
1	414.352	2.378079721e-12
1	414.781	2.482117376e-12
1	415.21	2.368747342e-12
1	415.638	2.554633805e-12
1	416.067	2.447533062e-12
1	416.496	2.578002265e-12
1	416.925	2.433631205e-12
1	417.354	2.423185133e-12
1	417.782	2.450523942e-12
1	418.211	2.40308988e-12
1	418.64	2.122141438e-12
1	419.069	2.369848458e-12
1	419.498	2.350554864e-12
1	419.926	2.293848054e-12
1	420.355	2.636651748e-12
1	420.784	2.26074064e-12
1	421.213	2.409754254e-12
1	421.642	2.291342463e-12
1	422.07	2.707707105e-12
1	422.499	2.6191434e-12
1	422.928	2.590814716e-12
1	423.357	2.086897278e-12
1	423.786	2.589659823e-12
1	424.214	2.284980798e-12
1	424.643	2.655311301e-12
1	425.072	2.50566473e-12
1	425.501	2.304247505e-12
1	425.93	2.494443454e-12
1	426.358	2.558875854e-12
1	426.787	2.465732262e-12
1	427.216	2.597051046e-12
1	427.645	2.291279146e-12
1	428.074	2.235888124e-12
1	428.502	2.397766664e-12
1	428.931	2.42739856e-12
1	429.36	2.386764614e-12
1	429.789	2.444431593e-12
1	430.218	1.885161515e-12
1	430.646	2.452840231e-12
1	431.075	2.513719484e-12
1	431.504	1.9355574e-12
1	431.933	2.132021339e-12
1	432.362	2.801239926e-12
1	432.79	2.246096321e-12
1	433.219	2.515512538e-12
1	433.648	2.141096111e-12
1	434.077	2.04113137e-12
1	434.506	2.03526215e-12
1	434.934	2.395859119e-12
1	435.363	2.353741551e-12
1	435.792	2.457063416e-12
1	436.221	2.556540483e-12
1	436.65	2.481828328e-12
1	437.078	2.629785495e-12
1	437.507	2.624294879e-12
1	437.936	2.486697914e-12
1	438.365	2.239858689e-12
1	438.794	2.543883507e-12
1	439.222	2.783247808e-12
1	439.651	2.534610109e-12
1	440.08	2.251933882e-12
1	440.509	3.076743721e-12
1	440.938	2.868706141e-12
1	441.366	2.459096511e-12
1	441.795	2.686958512e-12
1	442.224	2.344669814e-12
1	442.653	1.999740868e-12
1	443.082	2.821052419e-12
1	443.51	2.671072131e-12
1	443.939	2.642754722e-12
1	444.368	2.449238945e-12
1	444.797	2.434882591e-12
1	445.226	2.302956003e-12
1	445.654	3.057942354e-12
1	446.083	2.921474694e-12
1	446.512	2.67550153e-12
1	446.941	2.710986817e-12
1	447.37	2.69039283e-12
1	447.798	2.667032394e-12
1	448.227	2.806546011e-12
1	448.656	2.676814066e-12
1	449.085	2.805521874e-12
1	449.514	2.406009419e-12
1	449.942	2.54718577e-12
1	450.371	2.218567127e-12
1	450.8	2.760051736e-12
1	451.229	2.571538468e-12
1	451.658	2.352722401e-12
1	452.086	2.806381646e-12
1	452.515	3.029614103e-12
1	452.944	2.687029852e-12
1	453.373	2.474163669e-12
1	453.802	2.842215395e-12
1	454.23	2.716718994e-12
1	454.659	2.85064073e-12
1	455.088	2.70379075e-12
1	455.517	2.773546583e-12
1	455.946	2.59395218e-12
1	456.374	2.840692308e-12
1	456.803	2.984535145e-12
1	457.232	2.521479553e-12
1	457.661	2.488688726e-12
1	458.09	2.683352238e-12
1	458.518	2.618515647e-12
1	458.947	3.11637066e-12
1	459.376	2.61186385e-12
1	459.805	2.396330313e-12
1	460.234	3.088301316e-12
1	460.662	2.603453911e-12
1	461.091	2.483302192e-12
1	461.52	2.670032164e-12
1	461.949	2.567200142e-12
1	462.378	2.568508557e-12
1	462.806	2.2555124e-12
1	463.235	2.614037025e-12
1	463.664	2.574162454e-12
1	464.093	2.485515916e-12
1	464.522	3.043958748e-12
1	464.95	2.389357158e-12
1	465.379	2.86043151e-12
1	465.808	2.747286773e-12
1	466.237	2.722819583e-12
1	466.666	2.940454954e-12
1	467.094	2.435252954e-12
1	467.523	2.466554738e-12
1	467.952	2.687396096e-12
1	468.381	2.323907126e-12
1	468.81	2.312355602e-12
1	469.238	2.684404348e-12
1	469.667	2.863612559e-12
1	470.096	2.481225728e-12
1	470.525	2.539073986e-12
1	470.954	2.597697231e-12
1	471.382	3.166564016e-12
1	471.811	2.527028716e-12
1	472.24	2.683260298e-12
1	472.669	2.339610276e-12
1	473.098	2.958637025e-12
1	473.526	2.582518401e-12
1	473.955	2.173170931e-12
1	474.384	2.83180185e-12
1	474.813	3.070073709e-12
1	475.242	2.32442841e-12
1	475.67	2.648093116e-12
1	476.099	2.636752578e-12
1	476.528	2.267833924e-12
1	476.957	2.741265765e-12
1	477.386	2.96927565e-12
1	477.814	2.348214288e-12
1	478.243	2.858703942e-12
1	478.672	2.353602556e-12
1	479.101	2.749039061e-12
1	479.53	2.4566074e-12
1	479.958	2.401218981e-12
1	480.387	2.468658741e-12
1	480.816	2.985009809e-12
1	481.245	2.69492653e-12
1	481.674	2.867924865e-12
1	482.102	2.60883589e-12
1	482.531	2.608689089e-12
1	482.96	2.682232908e-12
1	483.389	2.841868451e-12
1	483.818	2.769663622e-12
1	484.246	2.743702401e-12
1	484.675	2.863640531e-12
1	485.104	2.352744301e-12
1	485.533	2.348945691e-12
1	485.962	2.53748628e-12
1	486.39	2.666576812e-12
1	486.819	2.427333941e-12
1	487.248	2.505874414e-12
1	487.677	2.991397061e-12
1	488.106	2.624893141e-12
1	488.534	2.24267523e-12
1	488.963	2.436779728e-12
1	489.392	2.683161202e-12
1	489.821	2.551872776e-12
1	490.25	2.261375332e-12
1	490.678	2.875900039e-12
1	491.107	3.12432762e-12
1	491.536	2.938730422e-12
1	491.965	2.725938832e-12
1	492.394	2.234029368e-12
1	492.822	2.724051453e-12
1	493.251	2.384672754e-12
1	493.68	2.545873451e-12
1	494.109	2.117002537e-12
1	494.538	2.949781478e-12
1	494.966	2.694668056e-12
1	495.395	2.594055179e-12
1	495.824	2.798257719e-12
1	496.253	2.420669351e-12
1	496.682	2.637751345e-12
1	497.11	2.882172149e-12
1	497.539	2.611171479e-12
1	497.968	2.743717796e-12
1	498.397	2.786517328e-12
1	498.826	2.845246174e-12
1	499.254	2.570581768e-12
1	499.683	2.503685627e-12
1	500.112	2.599517173e-12
1	500.541	2.248015793e-12
1	500.97	2.406606164e-12
1	501.398	2.330509266e-12
1	501.827	2.461483274e-12
1	502.256	2.371704179e-12
1	502.685	2.853604072e-12
1	503.114	2.506286845e-12
1	503.542	2.534824347e-12
1	503.971	2.736656821e-12
1	504.4	2.782153414e-12
1	504.829	2.250493195e-12
1	505.258	2.1904774e-12
1	505.686	2.469057727e-12
1	506.115	2.376227904e-12
1	506.544	2.241054564e-12
1	506.973	2.583015832e-12
1	507.402	2.38707513e-12
1	507.83	2.48359406e-12
1	508.259	2.327066708e-12
1	508.688	2.197138738e-12
1	509.117	2.954802635e-12
1	509.546	2.80750965e-12
1	509.974	2.840039402e-12
1	510.403	3.077689796e-12
1	510.832	2.626951608e-12
1	511.261	2.660236397e-12
1	511.69	2.467823472e-12
1	512.118	2.395387924e-12
1	512.547	2.521164484e-12
1	512.976	2.726711435e-12
1	513.405	2.776726765e-12
1	513.834	2.4381803e-12
1	514.262	2.487777996e-12
1	514.691	2.483831283e-12
1	515.12	2.68063436e-12
1	515.549	2.265734475e-12
1	515.978	2.461597549e-12
1	516.406	3.088452237e-12
1	516.835	2.311819789e-12
1	517.264	2.728005322e-12
1	517.693	2.496441422e-12
1	518.122	2.423454449e-12
1	518.55	2.607703333e-12
1	518.979	2.037679704e-12
1	519.408	2.74680517e-12
1	519.837	2.748800319e-12
1	520.266	2.495794153e-12
1	520.694	2.50748749e-12
1	521.123	2.663390125e-12
1	521.552	2.215946393e-12
1	521.981	2.670620886e-12
1	522.41	2.593111923e-12
1	522.838	2.560457272e-12
1	523.267	2.868866603e-12
1	523.696	2.93528331e-12
1	524.125	2.370349576e-12
1	524.554	2.338989679e-12
1	524.982	2.617831299e-12
1	525.411	2.309190599e-12
1	525.84	2.399639515e-12
1	526.269	2.256721286e-12
1	526.698	2.678387026e-12
1	527.126	2.585046109e-12
1	527.555	2.267413904e-12
1	527.984	2.602710148e-12
1	528.413	2.470170119e-12
1	528.842	2.07053103e-12
1	529.27	2.442576523e-12
1	529.699	2.853956221e-12
1	530.128	2.469390577e-12
1	530.557	2.614006017e-12
1	530.986	2.694087141e-12
1	531.414	2.183239917e-12
1	531.843	2.040970041e-12
1	532.272	2.549993853e-12
1	532.701	2.400252306e-12
1	533.13	3.025906348e-12
1	533.558	2.450109993e-12
1	533.987	2.321430374e-12
1	534.416	2.440034286e-12
1	534.845	2.289534664e-12
1	535.274	2.495298239e-12
1	535.702	2.472963024e-12
1	536.131	2.708830556e-12
1	536.56	2.633817209e-12
1	536.989	2.720897075e-12
1	537.418	3.066873795e-12
1	537.846	2.593945458e-12
1	538.275	2.653511091e-12
1	538.704	2.634856309e-12
1	539.133	2.209350541e-12
1	539.562	2.199714586e-12
1	539.99	2.765494214e-12
1	540.419	2.659624474e-12
1	540.848	2.953255262e-12
1	541.277	2.587514838e-12
1	541.706	2.545070274e-12
1	542.134	2.233601542e-12
1	542.563	2.57108744e-12
1	542.992	2.200540314e-12
1	543.421	2.446460786e-12
1	543.85	2.419358767e-12
1	544.278	2.179140115e-12
1	544.707	2.071644505e-12
1	545.136	2.458584118e-12
1	545.565	2.722175133e-12
1	545.994	2.522157179e-12
1	546.422	2.549680519e-12
1	546.851	2.244650646e-12
1	547.28	2.575764905e-12
1	547.709	2.206553516e-12
1	548.138	2.486867049e-12
1	548.566	2.031973765e-12
1	548.995	2.259951124e-12
1	549.424	2.2300974e-12
1	549.853	2.494454513e-12
1	550.282	2.230937657e-12
1	550.71	2.460420539e-12
1	551.139	2.665912846e-12
1	551.568	2.432856434e-12
1	551.997	2.558964759e-12
1	552.426	2.288421189e-12
1	552.854	2.440574435e-12
1	553.283	2.67096718e-12
1	553.712	2.294297348e-12
1	554.141	2.458401755e-12
1	554.57	2.544792068e-12
1	554.998	2.448485208e-12
1	555.427	2.338528893e-12
1	555.856	2.127143947e-12
1	556.285	2.393638022e-12
1	556.714	2.781177849e-12
1	557.142	2.302192941e-12
1	557.571	2.373795171e-12
1	558	2.405025614e-12
1	558.429	2.795853609e-12
1	558.858	2.843834109e-12
1	559.286	2.602453192e-12
1	559.715	2.136405853e-12
1	560.144	2.633481324e-12
1	560.573	2.358899751e-12
1	561.002	2.530936181e-12
1	561.43	2.088303272e-12
1	561.859	2.294698069e-12
1	562.288	2.362281594e-12
1	562.717	2.480653053e-12
1	563.146	2.170647342e-12
1	563.574	2.217315741e-12
1	564.003	2.784536057e-12
1	564.432	2.145237763e-12
1	564.861	2.247921467e-12
1	565.29	2.451775545e-12
1	565.718	2.37105279e-12
1	566.147	2.446240259e-12
1	566.576	2.491849175e-12
1	567.005	2.329385166e-12
1	567.434	2.128583984e-12
1	567.862	2.360113407e-12
1	568.291	2.013698019e-12
1	568.72	2.403613766e-12
1	569.149	2.269703956e-12
1	569.578	2.320402117e-12
1	570.006	1.902999676e-12
1	570.435	2.216773206e-12
1	570.864	2.307193499e-12
1	571.293	1.801145279e-12
1	571.722	2.209667779e-12
1	572.15	2.1433493e-12
1	572.579	2.126926673e-12
1	573.008	2.043431396e-12
1	573.437	2.436791437e-12
1	573.866	2.3532207e-12
1	574.294	2.338984692e-12
1	574.723	2.272750998e-12
1	575.152	1.972093712e-12
1	575.581	2.073034019e-12
1	576.01	2.4091677e-12
1	576.438	2.286131354e-12
1	576.867	2.672936959e-12
1	577.296	2.621907249e-12
1	577.725	2.425071212e-12
1	578.154	1.584322517e-12
1	578.582	2.522157396e-12
1	579.011	2.169931335e-12
1	579.44	2.147733163e-12
1	579.869	2.216371401e-12
1	580.298	2.171949686e-12
1	580.726	2.493733518e-12
1	581.155	1.96061071e-12
1	581.584	2.415418126e-12
1	582.013	2.32087613e-12
1	582.442	2.156833306e-12
1	582.87	1.985097416e-12
1	583.299	2.556330364e-12
1	583.728	2.665382238e-12
1	584.157	2.510179781e-12
1	584.586	2.497673292e-12
1	585.014	2.548010414e-12
1	585.443	2.11707713e-12
1	585.872	2.322296435e-12
1	586.301	2.230969966e-12
1	586.73	1.598777968e-12
1	587.158	2.219395891e-12
1	587.587	2.454788976e-12
1	588.016	2.276565004e-12
1	588.445	2.144013482e-12
1	588.874	1.877133648e-12
1	589.302	2.290868667e-12
1	589.731	1.744272695e-12
1	590.16	1.831567883e-12
1	590.589	2.437823598e-12
1	591.018	1.89324229e-12
1	591.446	2.011832975e-12
1	591.875	2.346397165e-12
1	592.304	2.210980097e-12
1	592.733	1.818593344e-12
1	593.162	2.402428733e-12
1	593.59	2.391302e-12
1	594.019	2.407171251e-12
1	594.448	2.059908667e-12
1	594.877	2.190041334e-12
1	595.306	2.352829737e-12
1	595.734	2.329023476e-12
1	596.163	2.149848442e-12
1	596.592	2.157753793e-12
1	597.021	1.996712691e-12
1	597.45	2.435403658e-12
1	597.878	2.202280676e-12
1	598.307	2.202709369e-12
1	598.736	2.238968342e-12
1	599.165	1.997666572e-12
1	599.594	2.225659544e-12
1	600.022	2.981264107e-12
1	600.451	1.972849401e-12
1	600.88	2.046151226e-12
1	601.309	1.82898076e-12
1	601.738	2.288955917e-12
1	602.166	2.273590604e-12
1	602.595	2.330489751e-12
1	603.024	2.387919289e-12
1	603.453	1.967041113e-12
1	603.882	2.051120124e-12
1	604.31	2.605880789e-12
1	604.739	1.911163502e-12
1	605.168	2.203836722e-12
1	605.597	2.212609653e-12
1	606.026	2.114533808e-12
1	606.454	2.314035465e-12
1	606.883	2.345908624e-12
1	607.312	2.160612618e-12
1	607.741	2.058452584e-12
1	608.17	1.939195766e-12
1	608.598	2.494996831e-12
1	609.027	2.390856393e-12
1	609.456	2.006977484e-12
1	609.885	2.242501757e-12
1	610.314	2.364655563e-12
1	610.742	1.951594702e-12
1	611.171	1.903627429e-12
1	611.6	1.87606636e-12
1	612.029	2.116301492e-12
1	612.458	1.815251942e-12
1	612.886	2.317981094e-12
1	613.315	2.310726914e-12
1	613.744	2.474284016e-12
1	614.173	2.040880702e-12
1	614.602	2.333422735e-12
1	615.03	1.960344213e-12
1	615.459	2.14738817e-12
1	615.888	2.212154288e-12
1	616.317	1.800293204e-12
1	616.746	2.000738767e-12
1	617.174	1.835343509e-12
1	617.603	2.074314245e-12
1	618.032	2.386017599e-12
1	618.461	2.28638896e-12
1	618.89	1.850967296e-12
1	619.318	2.126857067e-12
1	619.747	2.116630655e-12
1	620.176	2.195731444e-12
1	620.605	2.280414789e-12
1	621.034	2.08966568e-12
1	621.462	2.248716621e-12
1	621.891	2.211740123e-12
1	622.32	2.076567867e-12
1	622.749	2.371270064e-12
1	623.178	1.757504949e-12
1	623.606	2.170415974e-12
1	624.035	1.720235174e-12
1	624.464	2.17362261e-12
1	624.893	2.184646995e-12
1	625.322	2.049280884e-12
1	625.75	1.734234392e-12
1	626.179	2.195058805e-12
1	626.608	2.324854285e-12
1	627.037	1.923596482e-12
1	627.466	1.748237948e-12
1	627.894	2.210839151e-12
1	628.323	2.161420565e-12
1	628.752	2.478064628e-12
1	629.181	1.789233258e-12
1	629.61	2.395239172e-12
1	630.038	2.216358824e-12
1	630.467	2.131300128e-12
1	630.896	2.231191143e-12
1	631.325	1.756685184e-12
1	631.754	2.373994664e-12
1	632.182	1.971615579e-12
1	632.611	2.045769804e-12
1	633.04	1.821235654e-12
1	633.469	2.418741639e-12
1	633.898	2.456104113e-12
1	634.326	2.238792051e-12
1	634.755	2.043114592e-12
1	635.184	1.833851864e-12
1	635.613	2.164309747e-12
1	636.042	1.940213398e-12
1	636.47	1.612697606e-12
1	636.899	1.720498635e-12
1	637.328	2.451215446e-12
1	637.757	2.116289782e-12
1	638.186	1.974269706e-12
1	638.614	2.054739625e-12
1	639.043	2.213925224e-12
1	639.472	1.945545938e-12
1	639.901	2.083788654e-12
1	640.33	1.985945479e-12
1	640.758	1.999897426e-12
1	641.187	2.243905582e-12
1	641.616	2.4515741e-12
1	642.045	1.668866868e-12
1	642.474	2.230317493e-12
1	642.902	2.121247188e-12
1	643.331	1.978408539e-12
1	643.76	2.281612833e-12
1	644.189	2.434003086e-12
1	644.618	2.274211418e-12
1	645.046	2.197001695e-12
1	645.475	1.980345792e-12
1	645.904	2.268837028e-12
1	646.333	2.280459892e-12
1	646.762	1.976185274e-12
1	647.19	2.070630776e-12
1	647.619	1.871345743e-12
1	648.048	2.310590955e-12
1	648.477	2.209995641e-12
1	648.906	1.985269804e-12
1	649.334	2.385517565e-12
1	649.763	2.021056716e-12
1	650.192	2.165463338e-12
1	650.621	2.052732116e-12
1	651.05	2.307993857e-12
1	651.478	2.006621865e-12
1	651.907	2.344607147e-12
1	652.336	1.924981008e-12
1	652.765	1.794032045e-12
1	653.194	2.054559647e-12
1	653.622	1.743414766e-12
1	654.051	2.142841026e-12
1	654.48	2.123836697e-12
1	654.909	2.040129784e-12
1	655.338	1.881992175e-12
1	655.766	2.141309048e-12
1	656.195	2.288803045e-12
1	656.624	2.310844441e-12
1	657.053	1.848424625e-12
1	657.482	2.040647816e-12
1	657.91	2.010058136e-12
1	658.339	1.75408093e-12
1	658.768	1.966046033e-12
1	659.197	1.903531369e-12
1	659.626	2.142673408e-12
1	660.054	2.314034164e-12
1	660.483	2.079417584e-12
1	660.912	1.894315434e-12
1	661.341	2.101260138e-12
1	661.77	2.004481e-12
1	662.198	2.096115816e-12
1	662.627	2.239793854e-12
1	663.056	1.96979889e-12
1	663.485	1.936196863e-12
1	663.914	2.057512364e-12
1	664.342	1.849175977e-12
1	664.771	2.118935886e-12
1	665.2	2.33274294e-12
1	665.629	2.354128611e-12
1	666.058	1.986365716e-12
1	666.486	1.898227235e-12
1	666.915	2.373714289e-12
1	667.344	2.203502571e-12
1	667.773	2.168324114e-12
1	668.202	2.148455892e-12
1	668.63	1.79981995e-12
1	669.059	2.166314437e-12
1	669.488	1.706365409e-12
1	669.917	2.028732867e-12
1	670.346	2.42683716e-12
1	670.774	1.85349674e-12
1	671.203	1.776027242e-12
1	671.632	2.329732761e-12
1	672.061	2.012388303e-12
1	672.49	1.785093232e-12
1	672.918	1.806367989e-12
1	673.347	1.858137125e-12
1	673.776	2.236196471e-12
1	674.205	2.057571127e-12
1	674.634	2.188501767e-12
1	675.062	1.98041041e-12
1	675.491	1.750808808e-12
1	675.92	1.93451353e-12
1	676.349	2.14550014e-12
1	676.778	2.32326376e-12
1	677.206	2.344028183e-12
1	677.635	1.77218819e-12
1	678.064	1.92725523e-12
1	678.493	2.017909928e-12
1	678.922	1.917615589e-12
1	679.35	1.679340044e-12
1	679.779	1.915360232e-12
1	680.208	1.965528001e-12
1	680.637	1.848174174e-12
1	681.066	2.136431873e-12
1	681.494	2.047234127e-12
1	681.923	1.828609529e-12
1	682.352	2.282471738e-12
1	682.781	1.867079408e-12
1	683.21	2.337908079e-12
1	683.638	2.057711206e-12
1	684.067	2.346579311e-12
1	684.496	2.049644308e-12
1	684.925	2.237201526e-12
1	685.354	1.78630678e-12
1	685.782	1.784404005e-12
1	686.211	2.212933179e-12
1	686.64	1.797412696e-12
1	687.069	2.05705895e-12
1	687.498	2.08084266e-12
1	687.926	2.097237098e-12
1	688.355	2.170376942e-12
1	688.784	1.891227626e-12
1	689.213	2.389038403e-12
1	689.642	1.946390098e-12
1	690.07	2.356163658e-12
1	690.499	2.100090934e-12
1	690.928	1.907019681e-12
1	691.357	2.410731337e-12
1	691.786	1.786085277e-12
1	692.214	2.33259332e-12
1	692.643	1.945867079e-12
1	693.072	2.004016744e-12
1	693.501	2.171191612e-12
1	693.93	1.871500567e-12
1	694.358	2.127125082e-12
1	694.787	1.543304872e-12
1	695.216	1.714372025e-12
1	695.645	1.887568877e-12
1	696.074	2.065114139e-12
1	696.502	1.865557622e-12
1	696.931	2.152053926e-12
1	697.36	1.838533882e-12
1	697.789	1.631980141e-12
1	698.218	2.361011343e-12
1	698.646	1.610005098e-12
1	699.075	2.034829336e-12
1	699.504	1.915029116e-12
1	699.933	1.950615017e-12
1	700.362	1.75540409e-12
1	700.79	1.893178539e-12
1	701.219	2.227917286e-12
1	701.648	1.717444329e-12
1	702.077	1.71544918e-12
1	702.506	1.836101366e-12
1	702.934	1.961232392e-12
1	703.363	1.414633493e-12
1	703.792	1.745566365e-12
1	704.221	1.899723651e-12
1	704.65	1.949957557e-12
1	705.078	1.632301282e-12
1	705.507	2.254561772e-12
1	705.936	2.124458378e-12
1	706.365	2.097824735e-12
1	706.794	1.453321296e-12
1	707.222	1.872559182e-12
1	707.651	2.008532446e-12
1	708.08	1.980316952e-12
1	708.509	2.077344156e-12
1	708.938	1.589127159e-12
1	709.366	1.962455805e-12
1	709.795	1.842356346e-12
1	710.224	2.391154766e-12
1	710.653	1.845807795e-12
1	711.082	1.933959286e-12
1	711.51	1.878620523e-12
1	711.939	1.690710397e-12
1	712.368	2.115686315e-12
1	712.797	1.943748981e-12
1	713.226	2.226930012e-12
1	713.654	1.663061182e-12
1	714.083	1.633652848e-12
1	714.512	1.9895073e-12
1	714.941	1.916857732e-12
1	715.37	1.786106853e-12
1	715.798	1.87971058e-12
1	716.227	2.066129602e-12
1	716.656	2.293733129e-12
1	717.085	2.066378318e-12
1	717.514	2.186270696e-12
1	717.942	2.083866933e-12
1	718.371	1.884171204e-12
1	718.8	2.018328863e-12
1	719.229	2.127760208e-12
1	719.658	1.829166592e-12
1	720.086	2.229068709e-12
1	720.515	2.476137134e-12
1	720.944	1.94684633e-12
1	721.373	1.736925382e-12
1	721.802	1.793488426e-12
1	722.23	1.989958111e-12
1	722.659	2.280699718e-12
1	723.088	1.895898152e-12
1	723.517	1.870055976e-12
1	723.946	1.81347797e-12
1	724.374	2.308655654e-12
1	724.803	1.886202566e-12
1	725.232	2.159060257e-12
1	725.661	1.875570445e-12
1	726.09	1.845810831e-12
1	726.518	2.031542686e-12
1	726.947	1.745017759e-12
1	727.376	1.819304256e-12
1	727.805	1.337085716e-12
1	728.234	1.53386082e-12
1	728.662	1.825098449e-12
1	729.091	1.895846544e-12
1	729.52	1.72138909e-12
1	729.949	1.956279756e-12
1	730.378	1.713882183e-12
1	730.806	1.887982175e-12
1	731.235	1.878596887e-12
1	731.664	2.375161049e-12
1	732.093	1.656017554e-12
1	732.522	1.492370138e-12
1	732.95	1.968320906e-12
1	733.379	1.959527375e-12
1	733.808	2.321618375e-12
1	734.237	1.884327113e-12
1	734.666	1.787005006e-12
1	735.094	1.656924381e-12
1	735.523	1.749649362e-12
1	735.952	1.869402636e-12
1	736.381	1.973384997e-12
1	736.81	2.04359858e-12
1	737.238	1.646579357e-12
1	737.667	1.848628455e-12
1	738.096	1.897963557e-12
1	738.525	1.697174302e-12
1	738.954	1.952681723e-12
1	739.382	2.108356892e-12
1	739.811	1.966381702e-12
1	740.24	2.117642867e-12
1	740.669	2.067842425e-12
1	741.098	1.817258366e-12
1	741.526	2.279140635e-12
1	741.955	1.728360077e-12
1	742.384	1.978729897e-12
1	742.813	2.096859145e-12
1	743.242	1.59962679e-12
1	743.67	1.776060852e-12
1	744.099	2.113730631e-12
1	744.528	1.833484753e-12
1	744.957	1.534037112e-12
1	745.386	1.649381261e-12
1	745.814	1.60187369e-12
1	746.243	1.692227304e-12
1	746.672	1.72733659e-12
1	747.101	1.366006266e-12
1	747.53	2.194542725e-12
1	747.958	1.75799349e-12
1	748.387	1.93179652e-12
1	748.816	1.498374775e-12
1	749.245	1.696403434e-12
1	749.674	1.793137904e-12
1	750.102	1.670900831e-12
1	750.531	1.751461064e-12
1	750.96	2.125459314e-12
1	751.389	1.694057112e-12
1	751.818	1.907227414e-12
1	752.246	1.721659057e-12
1	752.675	1.694582842e-12
1	753.104	1.507512106e-12
1	753.533	1.661667548e-12
1	753.962	1.651720102e-12
1	754.39	1.635790895e-12
1	754.819	2.022402428e-12
1	755.248	1.470075147e-12
1	755.677	2.00370818e-12
1	756.106	1.705036394e-12
1	756.534	1.620653806e-12
1	756.963	1.877536971e-12
1	757.392	1.580198429e-12
1	757.821	1.54414708e-12
1	758.25	1.527447006e-12
1	758.678	1.625478181e-12
1	759.107	1.612077334e-12
1	759.536	1.842436143e-12
1	759.965	1.602932305e-12
1	760.394	1.760748448e-12
1	760.822	1.939446433e-12
1	761.251	1.678411533e-12
1	761.68	1.863121853e-12
1	762.109	1.909574061e-12
1	762.538	1.9778814e-12
1	762.966	1.473009215e-12
1	763.395	1.868542647e-12
1	763.824	1.538657765e-12
1	764.253	1.536816464e-12
1	764.682	1.620693814e-12
1	765.11	2.071300813e-12
1	765.539	1.718575369e-12
1	765.968	1.373287768e-12
1	766.397	1.796860295e-12
1	766.826	1.71544918e-12
1	767.254	1.698972994e-12
1	767.683	1.754721585e-12
1	768.112	1.612998038e-12
1	768.541	1.607032866e-12
1	768.97	1.821042666e-12
1	769.398	1.935968746e-12
1	769.827	1.579037682e-12
1	770.256	1.811098363e-12
1	770.685	1.949993986e-12
1	771.114	1.69809891e-12
1	771.542	1.455549223e-12
1	771.971	1.569460816e-12
1	772.4	1.858467156e-12
1	772.829	1.878826088e-12
1	773.258	1.936260397e-12
1	773.686	1.59420708e-12
1	774.115	1.841814028e-12
1	774.544	1.95920038e-12
1	774.973	1.759315783e-12
1	775.402	1.964603393e-12
1	775.83	1.5477591e-12
1	776.259	1.643985187e-12
1	776.688	1.595820156e-12
1	777.117	1.919461552e-12
1	777.546	2.099377963e-12
1	777.974	1.962078503e-12
1	778.403	1.872685383e-12
1	778.832	1.716450766e-12
1	779.261	1.678774958e-12
1	779.69	2.061274979e-12
1	780.118	2.017426157e-12
1	780.547	1.593182617e-12
1	780.976	2.00650694e-12
1	781.405	1.845585533e-12
1	781.834	1.605299335e-12
1	782.262	1.548747133e-12
1	782.691	1.739653994e-12
1	783.12	1.75012305e-12
1	783.549	1.732094177e-12
1	783.978	1.571500742e-12
1	784.406	1.636792915e-12
1	784.835	1.942988955e-12
1	785.264	1.769644977e-12
1	785.693	1.937991217e-12
1	786.122	2.053306093e-12
1	786.55	1.947689622e-12
1	786.979	2.064684361e-12
1	787.408	1.7132592e-12
1	787.837	1.633297555e-12
1	788.266	1.824273371e-12
1	788.694	1.624443201e-12
1	789.123	1.778098935e-12
1	789.552	1.643689525e-12
1	789.981	1.745448946e-12
1	790.41	1.866101891e-12
1	790.838	1.807569719e-12
1	791.267	1.6799305e-12
1	791.696	1.802515277e-12
1	792.125	1.510184881e-12
1	792.554	1.69720737e-12
1	792.982	1.979054941e-12
1	793.411	1.598910023e-12
1	793.84	1.801911918e-12
1	794.269	1.452504566e-12
1	794.698	1.75803881e-12
1	795.126	1.735594524e-12
1	795.555	1.464640692e-12
1	795.984	1.452737561e-12
1	796.413	1.855417512e-12
1	796.842	1.763738461e-12
1	797.27	1.95829312e-12
1	797.699	1.777450691e-12
1	798.128	1.818489478e-12
1	798.557	1.67832252e-12
1	798.986	1.742302266e-12
1	799.414	2.203331484e-12
1	799.843	1.772395924e-12
1	800.272	1.673749789e-12
1	800.701	1.743548014e-12
1	801.13	1.625629969e-12
1	801.558	1.639067788e-12
1	801.987	1.85624671e-12
1	802.416	1.93734178e-12
1	802.845	1.571660337e-12
1	803.274	1.702970013e-12
1	803.702	1.653751463e-12
1	804.131	1.710807819e-12
1	804.56	1.593644921e-12
1	804.989	1.74267328e-12
1	805.418	1.559098011e-12
1	805.846	1.567617455e-12
1	806.275	2.01054993e-12
1	806.704	1.64010396e-12
1	807.133	1.819866523e-12
1	807.562	1.687827178e-12
1	807.99	1.626767948e-12
1	808.419	1.703081686e-12
1	808.848	1.515241274e-12
1	809.277	1.446925153e-12
1	809.706	1.826026743e-12
1	810.134	1.504203012e-12
1	810.563	1.741993702e-12
1	810.992	1.641042987e-12
1	811.421	1.975061824e-12
1	811.85	1.506271453e-12
1	812.278	1.927179987e-12
1	812.707	1.624833731e-12
1	813.136	1.510454305e-12
1	813.565	1.547312517e-12
1	813.994	1.720297841e-12
1	814.422	1.637354748e-12
1	814.851	2.128177842e-12
1	815.28	1.741446288e-12
1	815.709	1.561891133e-12
1	816.138	2.197372926e-12
1	816.566	1.519781588e-12
1	816.995	1.684333771e-12
1	817.424	1.452943234e-12
1	817.853	1.804551192e-12
1	818.282	1.526012389e-12
1	818.71	1.771485302e-12
1	819.139	1.824789885e-12
1	819.568	1.639591674e-12
1	819.997	1.59051613e-12
1	820.426	1.68424942e-12
1	820.854	1.913869454e-12
1	821.283	1.813409665e-12
1	821.712	1.51444894e-12
1	822.141	1.985160951e-12
1	822.57	1.680037294e-12
1	822.998	1.943516962e-12
1	823.427	1.764423026e-12
1	823.856	1.841969936e-12
1	824.285	1.686814425e-12
1	824.714	1.576772675e-12
1	825.142	1.707799267e-12
1	825.571	1.182434033e-12
1	826	1.673361861e-12
1	826.429	1.615568031e-12
1	826.858	1.791871556e-12
1	827.286	1.642201674e-12
1	827.715	1.555883786e-12
1	828.144	1.68124412e-12
1	828.573	1.853445782e-12
1	829.002	1.473574409e-12
1	829.43	1.651730835e-12
1	829.859	1.801326015e-12
1	830.288	1.370267506e-12
1	830.717	1.551883947e-12
1	831.146	2.097621122e-12
1	831.574	1.948350769e-12
1	832.003	1.69447594e-12
1	832.432	1.805650247e-12
1	832.861	1.736579522e-12
1	833.29	1.556829969e-12
1	833.718	1.61585979e-12
1	834.147	1.751669773e-12
1	834.576	1.937968449e-12
1	835.005	1.580679272e-12
1	835.434	1.549847924e-12
1	835.862	1.607978833e-12
1	836.291	1.808443369e-12
1	836.72	1.447475386e-12
1	837.149	1.692659359e-12
1	837.578	1.431560816e-12
1	838.006	1.723362338e-12
1	838.435	1.753454044e-12
1	838.864	1.880461715e-12
1	839.293	1.547808973e-12
1	839.722	1.736261417e-12
1	840.15	1.483368116e-12
1	840.579	1.554159037e-12
1	841.008	1.446230614e-12
1	841.437	1.612833565e-12
1	841.866	1.736449417e-12
1	842.294	1.60361004e-12
1	842.723	1.85841338e-12
1	843.152	1.521572798e-12
1	843.581	1.698108451e-12
1	844.01	1.885236108e-12
1	844.438	1.99122511e-12
1	844.867	1.634253496e-12
1	845.296	1.334918395e-12
1	845.725	1.379526376e-12
1	846.154	1.587749246e-12
1	846.582	1.655826409e-12
1	847.011	1.955237838e-12
1	847.44	1.752675262e-12
1	847.869	1.707678703e-12
1	848.298	1.653502422e-12
1	848.726	1.667721083e-12
1	849.155	1.33273156e-12
1	849.584	1.901220934e-12
1	850.013	1.469878364e-12
1	850.442	1.484039779e-12
1	850.87	1.578504254e-12
1	851.299	1.581754476e-12
1	851.728	1.416392502e-12
1	852.157	1.595855392e-12
1	852.586	1.571572191e-12
1	853.014	1.709602295e-12
1	853.443	1.626624833e-12
1	853.872	1.438554354e-12
1	854.301	1.699332732e-12
1	854.73	1.629736385e-12
1	855.158	1.689974874e-12
1	855.587	1.786281192e-12
1	856.016	1.726583611e-12
1	856.445	1.269677397e-12
1	856.874	1.526556008e-12
1	857.302	1.787200162e-12
1	857.731	1.389065403e-12
1	858.16	1.654035307e-12
1	858.589	1.563690258e-12
1	859.018	1.437182404e-12
1	859.446	1.690644803e-12
1	859.875	1.577748999e-12
1	860.304	1.448468515e-12
1	860.733	1.241577587e-12
1	861.162	1.492935441e-12
1	861.59	1.607326793e-12
1	862.019	1.847067421e-12
1	862.448	1.526710616e-12
1	862.877	1.337534358e-12
1	863.306	1.725142815e-12
1	863.734	1.804004862e-12
1	864.163	1.625493793e-12
1	864.592	1.545247979e-12
1	865.021	1.262539986e-12
1	865.45	1.670892157e-12
[truncated: 378 more rows]
