# Supplementary material for: Development of In Situ Monitoring Sensor for Oil Spills in the Mediterranean Sea Using Portable Mass Spectrometry
Source: Molecules. 2026 Apr 29;31(9):1488. doi: 10.3390/molecules31091488 (PMC13164764; doi:10.3390/molecules31091488)
Supplement: Supplementary file 1 [file molecules-31-01488-s001.zip › DataSet S11 Toluene_cal.txt]

10	9.632546e-12
25	2.396422e-11
50	5.084147e-11
100	9.840077e-11
250	2.568641e-10
