# Supplementary material for: Development of In Situ Monitoring Sensor for Oil Spills in the Mediterranean Sea Using Portable Mass Spectrometry
Source: Molecules. 2026 Apr 29;31(9):1488. doi: 10.3390/molecules31091488 (PMC13164764; doi:10.3390/molecules31091488)
Supplement: Supplementary file 1 [file molecules-31-01488-s001.zip › DataSet S12 1,2-dihloroethane_cal.txt]

10	3.310657e-11
25	8.127981e-11
50	1.544934e-10
100	3.035065e-10
250	7.06179e-10
