# Supplementary material for: Development of In Situ Monitoring Sensor for Oil Spills in the Mediterranean Sea Using Portable Mass Spectrometry
Source: Molecules. 2026 Apr 29;31(9):1488. doi: 10.3390/molecules31091488 (PMC13164764; doi:10.3390/molecules31091488)
Supplement: Supplementary file 1 [file molecules-31-01488-s001.zip › DataSet S14 tetrachloroethylene_cal.txt]

10	1.810006e-11
25	6.242508e-11
50	1.538156e-10
100	3.297456e-10
250	8.955811e-10
