# Supplementary material for: Development of In Situ Monitoring Sensor for Oil Spills in the Mediterranean Sea Using Portable Mass Spectrometry
Source: Molecules. 2026 Apr 29;31(9):1488. doi: 10.3390/molecules31091488 (PMC13164764; doi:10.3390/molecules31091488)
Supplement: Supplementary file 1 [file molecules-31-01488-s001.zip › DataSet S15 pressure stability test.dat]

PV MassSpec-23.06.00
Plot Data Export
Bin Trend
Curve	X	Y
1
1	9.822	4.127774446e-06
1	18.841	4.07589323e-06
1	27.86	4.0556356e-06
1	36.879	4.00159297e-06
1	45.898	4.021580935e-06
1	54.917	3.885219485e-06
1	63.936	3.654115744e-06
1	72.955	3.449956921e-06
1	81.974	3.343206799e-06
1	90.993	3.461875167e-06
1	100.012	3.3573358e-06
1	109.031	3.293609097e-06
1	118.05	3.267204875e-06
1	127.069	3.200279934e-06
1	136.088	3.192923714e-06
1	145.107	3.188033588e-06
1	154.126	3.14435033e-06
1	163.145	3.150380508e-06
1	172.164	3.147963525e-06
1	181.183	3.137125987e-06
1	190.202	3.107206567e-06
1	199.221	3.110784064e-06
1	208.24	3.057586355e-06
1	217.259	3.059933988e-06
1	226.278	3.040062438e-06
1	235.297	2.998403488e-06
1	244.316	2.983497779e-06
1	253.335	2.951651823e-06
1	262.354	2.967532055e-06
1	271.373	2.961848622e-06
1	280.392	2.915669938e-06
1	289.411	2.93697849e-06
1	298.43	2.941486855e-06
1	307.449	2.929111133e-06
1	316.468	2.92462164e-06
1	325.487	2.913436447e-06
1	334.506	2.900063919e-06
1	343.525	2.905628889e-06
1	352.544	2.913436447e-06
1	361.563	2.886759376e-06
1	370.582	2.884547939e-06
1	379.601	2.877917268e-06
1	388.62	3.164900136e-06
1	397.639	3.380579983e-06
1	406.658	3.422299187e-06
1	415.677	3.431494861e-06
1	424.696	3.518060339e-06
1	433.715	3.543771072e-06
1	442.734	3.528861498e-06
1	451.753	3.579261602e-06
1	460.772	3.549203029e-06
1	469.791	3.54648796e-06
1	478.81	3.538343435e-06
1	487.829	3.609570513e-06
1	496.848	3.565568477e-06
1	505.867	3.619269592e-06
1	514.886	3.568302191e-06
1	523.905	3.588875188e-06
1	532.924	3.58337843e-06
