# Supplementary material for: Development of In Situ Monitoring Sensor for Oil Spills in the Mediterranean Sea Using Portable Mass Spectrometry
Source: Molecules. 2026 Apr 29;31(9):1488. doi: 10.3390/molecules31091488 (PMC13164764; doi:10.3390/molecules31091488)
Supplement: Supplementary file 1 [file molecules-31-01488-s001.zip › DataSet S16 water permeability test.dat]

PV MassSpec-23.06.00	
Plot Data Export	

Bin Trend		


Curve	X	Y		
1		
1	27.354	1.435466329e-10		
1	54.182	1.473872552e-10		
1	81.01	1.617352086e-10		
1	107.837	1.427565069e-10		
1	134.665	1.599569285e-10		
1	161.493	1.701754709e-10		
1	188.321	1.645044378e-10		
1	215.149	1.542131284e-10		
1	241.976	1.443265646e-10		
1	268.804	1.398693245e-10		
1	295.632	1.370113883e-10		
1	322.46	1.369650365e-10		
1	349.288	1.388937437e-10		
1	376.115	1.354416163e-10		
1	402.943	1.373829106e-10		
1	429.771	1.33200187e-10		
1	456.599	1.322976867e-10		
1	483.427	1.327232074e-10		
1	510.254	1.286713236e-10		
1	537.082	1.29303096e-10		
1	563.91	1.289823526e-10		
1	590.738	1.284432699e-10		
1	617.566	1.562162621e-10		
1	644.393	1.357708806e-10		
1	671.221	1.313382181e-10		
1	698.049	1.264823385e-10		
1	724.877	1.23613203e-10		
1	751.705	1.221657775e-10		
1	778.532	1.203329797e-10		
1	805.36	1.198352667e-10		
