# Supplementary material for: Development of In Situ Monitoring Sensor for Oil Spills in the Mediterranean Sea Using Portable Mass Spectrometry
Source: Molecules. 2026 Apr 29;31(9):1488. doi: 10.3390/molecules31091488 (PMC13164764; doi:10.3390/molecules31091488)
Supplement: Supplementary file 1 [file molecules-31-01488-s001.zip › DataSet S17 membrane equilibration.dat]

PV MassSpec-23.06.00
Plot Data Export
Bin Trend
Curve	X	Y
3
3	3.358	8.242436139e-13
3	3.787	6.931679623e-13
3	4.215	8.454615046e-13
3	4.644	8.392141149e-13
3	5.073	7.459457856e-13
3	5.502	7.983395845e-13
3	5.931	8.867434781e-13
3	6.359	9.818383086e-13
3	6.788	9.525818719e-13
3	7.217	7.459320162e-13
3	7.646	9.688336288e-13
3	8.075	8.690435524e-13
3	8.503	8.27914343e-13
3	8.932	9.783734153e-13
3	9.361	9.740377992e-13
3	9.79	9.168841901e-13
3	10.219	7.666434761e-13
3	10.647	9.123654523e-13
3	11.076	5.80735438e-13
3	11.505	7.903518335e-13
3	11.934	5.74167775e-13
3	12.363	9.691252792e-13
3	12.791	8.774934989e-13
3	13.22	9.419451981e-13
3	13.649	9.368378469e-13
3	14.078	5.706441179e-13
3	14.507	5.706646093e-13
3	14.935	9.73887854e-13
3	15.364	9.157668113e-13
3	15.793	1.161524653e-12
3	16.222	8.269682682e-13
3	16.651	8.122778166e-13
3	17.079	1.026156482e-12
3	17.508	1.154469207e-12
3	17.937	7.000733543e-13
3	18.366	1.13124191e-12
3	18.795	1.140071869e-12
3	19.223	7.613765304e-13
3	19.652	6.870224875e-13
3	20.081	7.428078877e-13
3	20.51	7.20806444e-13
3	20.939	6.28678045e-13
3	21.367	8.069931442e-13
3	21.796	8.445359212e-13
3	22.225	9.322279277e-13
3	22.654	8.751381781e-13
3	23.083	8.894230838e-13
3	23.511	7.836482114e-13
3	23.94	8.599030776e-13
3	24.369	8.596622221e-13
3	24.798	9.20814423e-13
3	25.227	1.379553047e-12
3	25.655	3.233380794e-12
3	26.084	8.280856036e-12
3	26.513	1.671379875e-11
3	26.942	3.398371515e-11
3	27.371	5.60492798e-11
3	27.799	7.541314101e-11
3	28.228	1.008350556e-10
3	28.657	1.179475823e-10
3	29.086	1.419941248e-10
3	29.515	1.668384181e-10
3	29.943	1.824193713e-10
3	30.372	1.909839786e-10
3	30.801	2.170475605e-10
3	31.23	1.868098592e-10
3	31.659	2.245178765e-10
3	32.087	2.279214456e-10
3	32.516	2.378164887e-10
3	32.945	2.282844053e-10
3	33.374	2.473883043e-10
3	33.803	2.488284856e-10
3	34.231	2.37408565e-10
3	34.66	2.341682126e-10
3	35.089	2.364393126e-10
3	35.518	2.461636728e-10
3	35.947	2.239655128e-10
3	36.375	2.478948558e-10
3	36.804	2.400543497e-10
3	37.233	2.461682083e-10
3	37.662	2.442352554e-10
3	38.091	2.43710119e-10
3	38.519	2.470823513e-10
3	38.948	2.488933201e-10
3	39.377	2.437452576e-10
3	39.806	2.5580398484e-10
3	40.235	2.537300884e-10
3	40.663	2.413530731e-10
3	41.092	2.505224597e-10
3	41.521	2.4986402987e-10
3	41.95	2.59682425e-10
3	42.379	2.418864398e-10
3	42.807	2.402394231e-10
3	43.236	2.420781451e-10
3	43.665	2.461871923e-10
3	44.094	2.497485102e-10
3	44.523	2.454301035e-10
3	44.951	2.592712514e-10
3	45.38	2.53349961e-10
3	45.809	2.580975237e-10
3	46.238	2.483673495e-10
3	46.667	2.475463118e-10
3	47.095	2.509111472e-10
3	47.524	2.4904602162e-10
3	47.953	2.435293298e-10
3	48.382	2.47075507e-10
3	48.811	2.585552131e-10
3	49.239	2.58097357e-10
3	49.668	2.609552214e-10
3	50.097	2.730147414e-10
3	50.526	2.640395597e-10
3	50.955	2.547558331e-10
3	51.383	2.675622141e-10
3	51.812	2.598727817e-10
3	52.241	2.593816329e-10
3	52.67	2.508706771e-10
3	53.099	2.52271723e-10
3	53.527	2.535548771e-10
3	53.956	2.583746745e-10
3	54.385	2.603683158e-10
3	54.814	2.51308549e-10
3	55.243	2.527141746e-10
3	55.671	2.481892387e-10
3	56.1	2.485044171e-10
3	56.529	2.480193329e-10
3	56.958	2.519117193e-10
3	57.387	2.549578799e-10
