# Supplementary material for: Development of In Situ Monitoring Sensor for Oil Spills in the Mediterranean Sea Using Portable Mass Spectrometry
Source: Molecules. 2026 Apr 29;31(9):1488. doi: 10.3390/molecules31091488 (PMC13164764; doi:10.3390/molecules31091488)
Supplement: Supplementary file 1 [file molecules-31-01488-s001.zip › DataSet S2 larnaca dihloroetane-1,2.dat]

PV MassSpec-23.06.00
Plot Data Export
Bin Trend
Curve	X	Y
1
1	10.422	2.177605535e-12
1	10.851	2.062539159e-12
1	11.28	2.142956602e-12
1	11.709	2.240533497e-12
1	12.138	2.140492644e-12
1	12.566	1.582012299e-12
1	12.995	1.605072195e-12
1	13.424	1.940135119e-12
1	13.853	2.185437812e-12
1	14.282	1.95719092e-12
1	14.71	2.163166781e-12
1	15.139	2.478845037e-12
1	15.568	2.164344225e-12
1	15.997	2.123456576e-12
1	16.426	2.237761625e-12
1	16.854	1.728698022e-12
1	17.283	2.006140046e-12
1	17.712	2.171949036e-12
1	18.141	2.155770571e-12
1	18.57	1.905918999e-12
1	18.998	1.796994736e-12
1	19.427	2.185114503e-12
1	19.856	2.045905979e-12
1	20.285	2.050467001e-12
1	20.714	1.966423118e-12
1	21.142	2.127930211e-12
1	21.571	2.142345546e-12
1	22	1.985568611e-12
1	22.429	2.174015091e-12
1	22.858	2.182980142e-12
1	23.286	2.310194354e-12
1	23.715	2.060083007e-12
1	24.144	1.989998227e-12
1	24.573	1.990250846e-12
1	25.002	2.286752385e-12
1	25.43	1.825093462e-12
1	25.859	2.121011049e-12
1	26.288	2.204574414e-12
1	26.717	1.963333142e-12
1	27.146	1.883548656e-12
1	27.574	2.175051372e-12
1	28.003	2.256794578e-12
1	28.432	2.008845781e-12
1	28.861	2.111380298e-12
1	29.29	2.318135918e-12
1	29.718	2.154574696e-12
1	30.147	2.113178339e-12
1	30.576	1.88600871e-12
1	31.005	2.165675842e-12
1	31.434	2.548767621e-12
1	31.862	2.326035631e-12
1	32.291	1.742542417e-12
1	32.72	2.213115325e-12
1	33.149	1.982620882e-12
1	33.578	2.146135917e-12
1	34.006	2.560916323e-12
1	34.435	1.993427992e-12
1	34.864	2.318139821e-12
1	35.293	2.254244317e-12
1	35.722	1.886016517e-12
1	36.15	2.085857095e-12
1	36.579	2.237621546e-12
1	37.008	2.184014688e-12
1	37.437	1.925685522e-12
1	37.866	2.423878372e-12
1	38.294	1.956039063e-12
1	38.723	2.155035265e-12
1	39.152	2.364501824e-12
1	39.581	1.955529488e-12
1	40.01	2.197601909e-12
1	40.438	2.18649621e-12
1	40.867	2.565581428e-12
1	41.296	2.214071157e-12
1	41.725	2.057924794e-12
1	42.154	2.150458414e-12
1	42.582	2.109732094e-12
1	43.011	2.266135847e-12
1	43.44	2.190918887e-12
1	43.869	2.247388907e-12
1	44.298	2.496622483e-12
1	44.726	2.370315316e-12
1	45.155	2.450235327e-12
1	45.584	2.479271346e-12
1	46.013	2.239165233e-12
1	46.442	2.067566821e-12
1	46.87	2.383864807e-12
1	47.299	2.442447286e-12
1	47.728	2.630130922e-12
1	48.157	2.16268301e-12
1	48.586	2.199218238e-12
1	49.014	1.989759486e-12
1	49.443	2.293734213e-12
1	49.872	2.405064212e-12
1	50.301	2.37047491e-12
1	50.73	2.149279452e-12
1	51.158	2.153747233e-12
1	51.587	2.379777798e-12
1	52.016	2.254724402e-12
1	52.445	2.53652546e-12
1	52.874	2.121577219e-12
1	53.302	2.189878053e-12
1	53.731	2.101813732e-12
1	54.16	2.111613401e-12
1	54.589	2.379519325e-12
1	55.018	2.3206311e-12
1	55.446	2.239222913e-12
1	55.875	2.383067702e-12
1	56.304	2.332491622e-12
1	56.733	2.243185672e-12
1	57.162	2.201241359e-12
1	57.59	1.834516046e-12
1	58.019	2.034784233e-12
1	58.448	2.681308517e-12
1	58.877	2.276807215e-12
1	59.306	2.240811486e-12
1	59.734	2.220739434e-12
1	60.163	2.51706273e-12
1	60.592	2.281125809e-12
1	61.021	2.28881367e-12
1	61.45	2.019454482e-12
1	61.878	2.207705373e-12
1	62.307	2.15069065e-12
1	62.736	2.085106176e-12
1	63.165	2.048525845e-12
1	63.594	2.788381722e-12
1	64.022	2.499219798e-12
1	64.451	2.467965285e-12
1	64.88	2.108523425e-12
1	65.309	2.189192404e-12
1	65.738	2.217280613e-12
1	66.166	2.348758774e-12
1	66.595	2.051733132e-12
1	67.024	2.071768972e-12
1	67.453	1.953897981e-12
1	67.882	2.136560677e-12
1	68.31	2.152337987e-12
1	68.739	2.047622922e-12
1	69.168	1.700480577e-12
1	69.597	1.895936533e-12
1	70.026	2.273560246e-12
1	70.454	1.962344133e-12
1	70.883	2.495571891e-12
1	71.312	2.361448493e-12
1	71.741	2.451650211e-12
1	72.17	2.428813227e-12
1	72.598	2.347967307e-12
1	73.027	1.969548006e-12
1	73.456	2.657246602e-12
1	73.885	2.240630858e-12
1	74.314	2.41419558e-12
1	74.742	2.221160755e-12
1	75.171	2.35468871e-12
1	75.6	2.291501407e-12
1	76.029	1.955064582e-12
1	76.458	2.167215409e-12
1	76.886	2.3742681e-12
1	77.315	2.270986567e-12
1	77.744	2.410563285e-12
1	78.173	2.199923186e-12
1	78.602	2.278702184e-12
1	79.03	2.136123743e-12
1	79.459	2.129127387e-12
1	79.888	2.53311456e-12
1	80.317	2.278970198e-12
1	80.746	2.210312445e-12
1	81.174	2.281381681e-12
1	81.603	2.126399968e-12
1	82.032	1.994670921e-12
1	82.461	2.379266922e-12
1	82.89	2.495733438e-12
1	83.318	2.047131128e-12
1	83.747	2.303727738e-12
1	84.176	2.219945365e-12
1	84.605	2.138272632e-12
1	85.034	2.226257156e-12
1	85.462	2.526893625e-12
1	85.891	2.467878332e-12
1	86.32	2.107780096e-12
1	86.749	2.246749444e-12
1	87.178	2.049384534e-12
1	87.606	2.059196997e-12
1	88.035	2.246338749e-12
1	88.464	1.942963368e-12
1	88.893	2.278625639e-12
1	89.322	1.857914864e-12
1	89.75	2.285752533e-12
1	90.179	2.026127746e-12
1	90.608	2.487609511e-12
1	91.037	2.420994178e-12
1	91.466	2.071074649e-12
1	91.894	2.052288678e-12
1	92.323	2.189356986e-12
1	92.752	2.169076117e-12
1	93.181	2.312949528e-12
1	93.61	2.05648931e-12
1	94.038	2.31411266e-12
1	94.467	2.305565027e-12
1	94.896	2.105964274e-12
1	95.325	1.804536013e-12
1	95.754	2.06656762e-12
1	96.182	2.461309802e-12
1	96.611	1.936178648e-12
1	97.04	2.118151574e-12
1	97.469	2.132451984e-12
1	97.898	1.9291927e-12
1	98.326	2.211373879e-12
1	98.755	1.963686592e-12
1	99.184	2.433501317e-12
1	99.613	2.054027955e-12
1	100.042	1.960205219e-12
1	100.47	2.013266723e-12
1	100.899	2.148113935e-12
1	101.328	2.105916353e-12
1	101.757	2.084064908e-12
1	102.186	2.622721051e-12
1	102.614	2.307525265e-12
1	103.043	2.070481156e-12
1	103.472	1.968443637e-12
1	103.901	2.090449341e-12
1	104.33	1.924853939e-12
1	104.758	1.764913628e-12
1	105.187	2.001894527e-12
1	105.616	1.56570785e-12
1	106.045	2.071067927e-12
1	106.474	1.960559753e-12
1	106.902	1.847522786e-12
1	107.331	1.932069088e-12
1	107.76	2.513234629e-12
1	108.189	1.980795085e-12
1	108.618	1.806869541e-12
1	109.046	1.815444605e-12
1	109.475	1.807542289e-12
1	109.904	2.07995253e-12
1	110.333	2.004282157e-12
1	110.762	1.825993566e-12
1	111.19	1.916708762e-12
1	111.619	1.97340473e-12
1	112.048	1.768615636e-12
1	112.477	2.243427449e-12
1	112.906	2.220446917e-12
1	113.334	2.059473035e-12
1	113.763	2.023332673e-12
1	114.192	2.041078678e-12
1	114.621	2.138065766e-12
1	115.05	2.137136388e-12
1	115.478	2.180950949e-12
1	115.907	1.593610769e-12
1	116.336	2.120667357e-12
1	116.765	2.18647561e-12
1	117.194	2.198018243e-12
1	117.622	2.281963464e-12
1	118.051	2.017443938e-12
1	118.48	1.960649742e-12
1	118.909	2.001809092e-12
1	119.338	1.609308064e-12
1	119.766	1.824652625e-12
1	120.195	1.699390628e-12
1	120.624	1.849245583e-12
1	121.053	2.362895903e-12
1	121.482	2.357149849e-12
1	121.91	1.665648739e-12
1	122.339	1.716316976e-12
1	122.768	2.101353379e-12
1	123.197	1.953000045e-12
1	123.626	1.93435567e-12
1	124.054	2.064391626e-12
1	124.483	1.703895597e-12
1	124.912	2.029980567e-12
1	125.341	2.108879044e-12
1	125.77	1.879379465e-12
1	126.198	1.972012397e-12
1	126.627	1.858467156e-12
1	127.056	1.670360248e-12
1	127.485	2.12480619e-12
1	127.914	1.815961118e-12
1	128.342	1.855906921e-12
1	128.771	1.806124261e-12
1	129.2	1.748568955e-12
1	129.629	1.877781134e-12
1	130.058	1.851667474e-12
1	130.486	2.180791572e-12
1	130.915	1.967197889e-12
1	131.344	2.31827578e-12
1	131.773	2.186279803e-12
1	132.202	1.973046292e-12
1	132.63	2.310378451e-12
1	133.059	1.941867674e-12
1	133.488	2.169019738e-12
1	133.917	1.822538214e-12
1	134.346	2.029056177e-12
1	134.774	1.97530989e-12
1	135.203	1.915833161e-12
1	135.632	1.630278161e-12
1	136.061	2.137984451e-12
1	136.49	1.957712638e-12
1	136.918	2.179771121e-12
1	137.347	2.010193878e-12
1	137.776	2.053093589e-12
1	138.205	1.875637449e-12
1	138.634	2.111984632e-12
1	139.062	2.147630381e-12
1	139.491	1.908234421e-12
1	139.92	1.662659702e-12
1	140.349	1.954386739e-12
1	140.778	1.866003446e-12
1	141.206	1.802111086e-12
1	141.635	1.646336713e-12
1	142.064	1.652421581e-12
1	142.493	1.8721654e-12
1	142.922	1.94212116e-12
1	143.35	1.812024922e-12
1	143.779	1.839949417e-12
1	144.208	1.98531881e-12
1	144.637	2.017628035e-12
1	145.066	1.764215293e-12
1	145.494	2.029302074e-12
1	145.923	1.484154488e-12
1	146.352	1.72086618e-12
1	146.781	1.509721818e-12
1	147.21	1.682061825e-12
1	147.638	1.756261803e-12
1	148.067	1.907598645e-12
1	148.496	1.73709506e-12
1	148.925	2.028962068e-12
1	149.354	1.815789381e-12
1	149.782	1.808584424e-12
1	150.211	1.57171433e-12
1	150.64	1.630772557e-12
1	151.069	2.045243966e-12
1	151.498	1.901619704e-12
1	151.926	1.689379647e-12
1	152.355	1.900135214e-12
1	152.784	1.809481601e-12
1	153.213	1.580333629e-12
1	153.642	1.745922851e-12
1	154.07	1.693819239e-12
1	154.499	1.658402365e-12
1	154.928	1.552536528e-12
1	155.357	1.663394249e-12
1	155.786	1.652434049e-12
1	156.214	1.964047197e-12
1	156.643	1.787805364e-12
1	157.072	1.963693748e-12
1	157.501	1.755654107e-12
1	157.93	1.706345026e-12
1	158.358	1.577597319e-12
1	158.787	1.520791414e-12
1	159.216	1.789786635e-12
1	159.645	1.630150875e-12
1	160.074	1.663042642e-12
1	160.502	1.803864783e-12
1	160.931	1.390653001e-12
1	161.36	1.590698385e-12
1	161.789	1.816202896e-12
1	162.218	1.913866635e-12
1	162.646	1.651081507e-12
1	163.075	1.984255425e-12
1	163.504	1.737153824e-12
1	163.933	1.55495354e-12
1	164.362	1.989875062e-12
1	164.79	1.750043253e-12
1	165.219	1.774542752e-12
1	165.648	1.623822062e-12
1	166.077	1.865880063e-12
1	166.506	1.216830347e-12
1	166.934	1.757917163e-12
1	167.363	2.009112494e-12
1	167.792	1.438153849e-12
1	168.221	1.807049736e-12
1	168.65	1.420911349e-12
1	169.078	1.469352634e-12
1	169.507	1.481872676e-12
1	169.936	1.759720191e-12
1	170.365	1.520278261e-12
1	170.794	1.542910331e-12
1	171.222	1.552272959e-12
1	171.651	1.698449649e-12
1	172.08	2.204461657e-12
1	172.509	1.505655409e-12
1	172.938	1.776838442e-12
1	173.366	1.720183674e-12
1	173.795	1.518086546e-12
1	174.224	1.900186822e-12
1	174.653	1.032539072e-12
1	175.082	1.593832271e-12
1	175.51	1.89387785e-12
1	175.939	1.591903692e-12
1	176.368	1.459931893e-12
1	176.797	1.478674171e-12
1	177.226	1.568260062e-12
1	177.654	1.680378384e-12
1	178.083	1.349691301e-12
1	178.512	1.512687111e-12
1	178.941	1.561417228e-12
1	179.37	1.728008578e-12
1	179.798	1.667495027e-12
1	180.227	1.921935701e-12
1	180.656	1.580421558e-12
1	181.085	1.804639446e-12
1	181.514	1.819641443e-12
1	181.942	1.490389192e-12
1	182.371	1.781408896e-12
1	182.8	1.611866239e-12
1	183.229	1.426145985e-12
1	183.658	1.27292133e-12
1	184.086	1.5323901e-12
1	184.515	1.605046933e-12
1	184.944	1.644440552e-12
1	185.373	1.675627193e-12
1	185.802	1.568178855e-12
1	186.23	1.490005276e-12
1	186.659	1.184652311e-12
1	187.088	1.936982475e-12
1	187.517	1.443126217e-12
1	187.946	1.89491001e-12
1	188.374	1.214280846e-12
1	188.803	1.248416518e-12
1	189.232	1.702736151e-12
1	189.661	1.701329724e-12
1	190.09	1.352376761e-12
1	190.518	1.631352605e-12
1	190.947	1.237810202e-12
1	191.376	1.539224911e-12
1	191.805	1.766523776e-12
1	192.234	1.570554776e-12
1	192.662	1.547790542e-12
1	193.091	1.878838014e-12
1	193.52	1.671691323e-12
1	193.949	1.693078512e-12
1	194.378	1.340628238e-12
1	194.806	1.610031878e-12
1	195.235	1.53632326e-12
1	195.664	1.733045348e-12
1	196.093	1.313128859e-12
1	196.522	1.452176487e-12
1	196.95	1.750725975e-12
1	197.379	1.479198925e-12
1	197.808	1.626731735e-12
1	198.237	1.566274888e-12
1	198.666	1.285995832e-12
1	199.094	1.36827561e-12
1	199.523	1.424694564e-12
1	199.952	1.511468034e-12
1	200.381	1.605116322e-12
1	200.81	1.492714264e-12
1	201.238	1.384805248e-12
1	201.667	1.743195215e-12
1	202.096	1.499818282e-12
1	202.525	1.678998412e-12
1	202.954	1.616990179e-12
1	203.382	1.737161521e-12
1	203.811	1.246379519e-12
1	204.24	1.809760566e-12
1	204.669	1.739322987e-12
1	205.098	1.474956442e-12
1	205.526	1.549158479e-12
1	205.955	1.78405706e-12
1	206.384	1.4286493e-12
1	206.813	1.398926764e-12
1	207.242	1.46224634e-12
1	207.67	1.46701954e-12
1	208.099	1.551430859e-12
1	208.528	1.506463357e-12
1	208.957	1.519609308e-12
1	209.386	1.990844555e-12
1	209.814	1.374934346e-12
1	210.243	1.550786301e-12
1	210.672	1.40757924e-12
1	211.101	1.755645108e-12
1	211.53	1.560625002e-12
1	211.958	1.62729899e-12
1	212.387	1.416859794e-12
1	212.816	1.487989636e-12
1	213.245	1.27843504e-12
1	213.674	1.756813445e-12
1	214.102	1.573031419e-12
1	214.531	1.567083919e-12
1	214.96	1.405284634e-12
1	215.389	1.574656204e-12
1	215.818	1.287468613e-12
1	216.246	1.468517907e-12
1	216.675	1.469257333e-12
1	217.104	1.311145637e-12
1	217.533	1.271427625e-12
1	217.962	1.461543993e-12
1	218.39	1.432382533e-12
1	218.819	1.454870621e-12
1	219.248	1.553492252e-12
1	219.677	1.324841929e-12
1	220.106	1.297804746e-12
1	220.534	1.199568006e-12
1	220.963	1.184199006e-12
1	221.392	1.56722389e-12
1	221.821	1.530416527e-12
1	222.25	1.518712239e-12
1	222.678	1.340770268e-12
1	223.107	1.481302602e-12
1	223.536	1.654921859e-12
1	223.965	1.323490362e-12
1	224.394	1.53348406e-12
1	224.822	1.680953337e-12
1	225.251	1.153202967e-12
1	225.68	1.461446198e-12
1	226.109	1.647114411e-12
1	226.538	1.384463507e-12
1	226.966	1.429525769e-12
1	227.395	1.578884267e-12
1	227.824	1.299982908e-12
1	228.253	1.675218232e-12
1	228.682	1.311495183e-12
1	229.11	1.481203723e-12
1	229.539	1.418549197e-12
1	229.968	1.555191631e-12
1	230.397	1.323613961e-12
1	230.826	1.898731606e-12
1	231.254	1.267125294e-12
1	231.683	1.263493867e-12
1	232.112	1.440803206e-12
1	232.541	1.402031269e-12
1	232.97	1.770674427e-12
1	233.398	1.449689977e-12
1	233.827	1.355920909e-12
1	234.256	1.180969168e-12
1	234.685	1.277678918e-12
1	235.114	1.549350708e-12
1	235.542	1.297880206e-12
1	235.971	1.207416654e-12
1	236.4	1.530305071e-12
1	236.829	1.259736022e-12
1	237.258	1.466819938e-12
1	237.686	1.532302822e-12
1	238.115	9.245341038e-13
1	238.544	1.600645506e-12
1	238.973	1.362034075e-12
1	239.402	1.321863734e-12
1	239.83	1.326456089e-12
1	240.259	1.360772714e-12
1	240.688	1.303595578e-12
1	241.117	1.380861354e-12
1	241.546	1.338833992e-12
1	241.974	1.370539749e-12
1	242.403	1.47155801e-12
1	242.832	1.378118106e-12
1	243.261	1.553667568e-12
1	243.69	1.236538975e-12
1	244.118	1.462894584e-12
1	244.547	1.099407674e-12
1	244.976	1.353715425e-12
1	245.405	1.302240325e-12
1	245.834	1.258208273e-12
1	246.262	1.302022726e-12
1	246.691	1.61463681e-12
1	247.12	1.42061547e-12
1	247.549	1.123835833e-12
1	247.978	1.241545386e-12
1	248.406	1.486712554e-12
1	248.835	1.171802022e-12
1	249.264	1.20819034e-12
1	249.693	1.42879133e-12
1	250.122	1.573008e-12
1	250.55	1.430002709e-12
1	250.979	9.329458863e-13
1	251.408	1.285265947e-12
1	251.837	1.215764685e-12
1	252.266	1.137118069e-12
1	252.694	1.465197213e-12
1	253.123	1.332812983e-12
1	253.552	1.217506131e-12
1	253.981	1.160186964e-12
1	254.41	1.110571487e-12
1	254.838	1.454130327e-12
1	255.267	1.373602512e-12
1	255.696	1.300887783e-12
1	256.125	1.220064089e-12
1	256.554	1.115494741e-12
1	256.982	1.243213215e-12
1	257.411	1.287664636e-12
1	257.84	1.559396058e-12
1	258.269	1.174036996e-12
1	258.698	1.06523991e-12
1	259.126	1.032152228e-12
1	259.555	1.486985882e-12
1	259.984	1.771296434e-12
1	260.413	1.086360711e-12
1	260.842	1.590101857e-12
1	261.27	1.282528771e-12
1	261.699	1.319373213e-12
1	262.128	1.15254117e-12
1	262.557	1.161818471e-12
1	262.986	1.388666851e-12
1	263.414	9.428668783e-13
1	263.843	1.299383561e-12
1	264.272	1.339217149e-12
1	264.701	1.293297609e-12
1	265.13	1.183523115e-12
1	265.558	1.206074953e-12
1	265.987	1.188082944e-12
1	266.416	1.252939159e-12
1	266.845	1.51796208e-12
1	267.274	1.655543649e-12
1	267.702	1.049105898e-12
1	268.131	1.305314364e-12
1	268.56	1.067957571e-12
1	268.989	1.229876227e-12
1	269.418	9.91677118e-13
1	269.846	1.5508893e-12
1	270.275	1.077802994e-12
1	270.704	1.143494587e-12
1	271.133	1.421704659e-12
1	271.562	1.098294307e-12
1	271.99	1.236546672e-12
1	272.419	1.096241479e-12
1	272.848	1.112019006e-12
1	273.277	1.289762134e-12
1	273.706	1.107447359e-12
1	274.134	1.371457527e-12
1	274.563	1.217766448e-12
1	274.992	1.30099848e-12
1	275.421	1.206524355e-12
1	275.85	1.046229401e-12
1	276.278	1.050836501e-12
1	276.707	1.42045696e-12
1	277.136	1.32916757e-12
1	277.565	1.108549125e-12
1	277.994	1.087240215e-12
1	278.422	1.060057099e-12
1	278.851	1.24440703e-12
1	279.28	1.385081394e-12
1	279.709	1.155915966e-12
1	280.138	1.05359135e-12
1	280.566	1.148238731e-12
1	280.995	1.489891435e-12
1	281.424	1.209176422e-12
1	281.853	1.250985426e-12
1	282.282	1.574458446e-12
1	282.71	1.279503305e-12
1	283.139	1.217393265e-12
1	283.568	1.250542638e-12
1	283.997	1.206019009e-12
1	284.426	8.549153139e-13
1	284.854	1.319302523e-12
1	285.283	9.726891601e-13
1	285.712	1.245647899e-12
1	286.141	1.380055358e-12
1	286.57	1.133224048e-12
1	286.998	1.090673775e-12
1	287.427	1.181493813e-12
1	287.856	1.290435098e-12
1	288.285	9.743051635e-13
1	288.714	1.201381659e-12
1	289.142	1.053487592e-12
1	289.571	1.211158669e-12
1	290	1.273883885e-12
1	290.429	8.778989363e-13
1	290.858	1.139932549e-12
1	291.286	1.014180818e-12
1	291.715	1.193951296e-12
1	292.144	9.196030439e-13
1	292.573	1.176417796e-12
1	293.002	1.057108285e-12
1	293.43	9.910023106e-13
1	293.859	8.904455407e-13
1	294.288	1.401242837e-12
1	294.717	1.04251178e-12
1	295.146	1.387348678e-12
1	295.574	1.554452097e-12
1	296.003	1.351822192e-12
1	296.432	1.19211997e-12
1	296.861	1.38421761e-12
1	297.29	1.237893251e-12
1	297.718	1.241397501e-12
1	298.147	1.31186533e-12
1	298.576	1.31972688e-12
1	299.005	1.191715455e-12
1	299.434	1.472736971e-12
1	299.862	9.042838635e-13
1	300.291	1.191916249e-12
1	300.72	1.415330852e-12
1	301.149	1.350433545e-12
1	301.578	1.040033077e-12
1	302.006	1.121199596e-12
1	302.435	1.278552459e-12
1	302.864	1.400922672e-12
1	303.293	1.043315824e-12
1	303.722	1.047477209e-12
1	304.15	1.175858673e-12
1	304.579	1.094707875e-12
1	305.008	1.22540064e-12
1	305.437	9.743942849e-13
1	305.866	1.053679388e-12
1	306.294	1.054978045e-12
1	306.723	1.280220287e-12
1	307.152	1.2646377e-12
1	307.581	1.179483269e-12
1	308.01	4.770006005e-13
1	308.438	1.05460985e-12
1	308.867	1.218053327e-12
1	309.296	1.29774609e-12
1	309.725	1.077552327e-12
1	310.154	1.064791376e-12
1	310.582	8.26536322e-13
1	311.011	1.346274221e-12
1	311.44	1.012819711e-12
1	311.869	1.335979287e-12
1	312.298	1.047943308e-12
1	312.726	8.950760055e-13
1	313.155	9.601496031e-13
1	313.584	9.684300887e-13
1	314.013	1.516600756e-12
1	314.442	9.598958997e-13
1	314.87	9.982769819e-13
1	315.299	7.977666921e-13
1	315.728	1.488490321e-12
1	316.157	1.029403993e-12
1	316.586	1.1688737e-12
1	317.014	1.179483377e-12
1	317.443	1.317184209e-12
1	317.872	1.011024381e-12
1	318.301	1.00076566e-12
1	318.73	1.001620553e-12
1	319.158	9.822762178e-13
1	319.587	1.105736379e-12
1	320.016	1.225469053e-12
1	320.445	1.349160475e-12
1	320.874	1.235800416e-12
1	321.302	1.282502316e-12
1	321.731	9.335707121e-13
1	322.16	1.361849977e-12
1	322.589	1.090930406e-12
1	323.018	1.322372984e-12
1	323.446	1.266543511e-12
1	323.875	8.819260968e-13
1	324.304	1.138690921e-12
1	324.733	9.722260974e-13
1	325.162	1.028430596e-12
1	325.59	8.688712727e-13
1	326.019	1.099901528e-12
1	326.448	8.743438373e-13
1	326.877	1.3545263e-12
1	327.306	1.185279088e-12
1	327.734	1.153632962e-12
1	328.163	1.265458441e-12
1	328.592	1.071899405e-12
1	329.021	7.507142694e-13
1	329.45	1.295181085e-12
1	329.878	1.231532346e-12
1	330.307	1.141173527e-12
1	330.736	9.714601085e-13
1	331.165	1.187507124e-12
1	331.594	1.193803411e-12
1	332.022	1.157130273e-12
1	332.451	1.153179548e-12
1	332.88	9.762414401e-13
1	333.309	1.347881442e-12
1	333.738	1.04104377e-12
1	334.166	1.019479206e-12
1	334.595	9.651305363e-13
1	335.024	9.227321598e-13
1	335.453	7.38441914e-13
1	335.882	1.201057699e-12
1	336.31	1.146253556e-12
1	336.739	1.282142795e-12
1	337.168	1.347265507e-12
1	337.597	9.555769804e-13
1	338.026	1.146142968e-12
1	338.454	9.139540253e-13
1	338.883	1.021173597e-12
1	339.312	1.488498994e-12
1	339.741	9.010871476e-13
1	340.17	1.142577894e-12
1	340.598	1.002534427e-12
1	341.027	1.340209953e-12
1	341.456	9.892119675e-13
1	341.885	9.969431964e-13
1	342.314	9.630680585e-13
1	342.742	1.08407196e-12
1	343.171	1.122485351e-12
1	343.6	1.195253965e-12
1	344.029	8.117979487e-13
1	344.458	1.118358336e-12
1	344.886	1.278489792e-12
1	345.315	1.039809731e-12
1	345.744	7.450564688e-13
1	346.173	1.206217743e-12
1	346.602	8.962677063e-13
1	347.03	9.357811834e-13
1	347.459	1.122441549e-12
1	347.888	9.17938143e-13
1	348.317	1.078596305e-12
1	348.746	8.700572814e-13
1	349.174	8.070128225e-13
1	349.603	7.673839862e-13
1	350.032	8.655765991e-13
1	350.461	8.881332627e-13
1	350.89	1.262840418e-12
1	351.318	1.058307955e-12
1	351.747	9.872934718e-13
1	352.176	1.115301753e-12
1	352.605	9.445404528e-13
1	353.034	1.037934387e-12
1	353.462	9.278365836e-13
1	353.891	8.838153191e-13
1	354.32	1.013869435e-12
1	354.749	8.984782319e-13
1	355.178	1.081538288e-12
1	355.606	9.50586181e-13
1	356.035	7.243488578e-13
1	356.464	8.350685594e-13
1	356.893	1.109140774e-12
1	357.322	8.0487689e-13
1	357.75	9.613062299e-13
1	358.179	7.379835675e-13
1	358.608	7.591690948e-13
1	359.037	1.008410586e-12
1	359.466	9.970312336e-13
1	359.894	1.388442529e-12
1	360.323	9.793881201e-13
1	360.752	1.052256589e-12
1	361.181	9.801207155e-13
1	361.61	1.051227139e-12
1	362.038	9.356205047e-13
1	362.467	1.269044765e-12
1	362.896	1.475598723e-12
1	363.325	8.676861313e-13
1	363.754	1.034583985e-12
1	364.182	7.929912694e-13
1	364.611	1.072835831e-12
1	365.04	1.064757115e-12
1	365.469	8.842314901e-13
1	365.898	8.140808448e-13
1	366.326	1.153170875e-12
1	366.755	1.036410432e-12
1	367.184	8.889148098e-13
1	367.613	9.345559266e-13
1	368.042	1.229482553e-12
1	368.47	9.546202804e-13
1	368.899	8.169179309e-13
1	369.328	1.109500187e-12
1	369.757	8.899999878e-13
1	370.186	9.412939178e-13
1	370.614	1.187814712e-12
1	371.043	8.973089741e-13
1	371.472	9.773765998e-13
1	371.901	1.038391812e-12
1	372.33	8.895719448e-13
1	372.758	9.826251141e-13
1	373.187	8.404638747e-13
1	373.616	8.136479771e-13
1	374.045	1.290010091e-12
1	374.474	9.022478402e-13
1	374.902	1.127433108e-12
1	375.331	8.477003821e-13
1	375.76	1.066993932e-12
1	376.189	8.575303011e-13
1	376.618	8.053117635e-13
1	377.046	9.74165193e-13
1	377.475	9.207869927e-13
1	377.904	8.002884379e-13
1	378.333	1.049127473e-12
1	378.762	8.557753031e-13
1	379.19	9.660628417e-13
1	379.619	6.712195361e-13
1	380.048	8.668224016e-13
1	380.477	1.116856065e-12
1	380.906	1.251272415e-12
1	381.334	1.249717127e-12
1	381.763	9.514047536e-13
1	382.192	8.818320423e-13
1	382.621	9.868793066e-13
1	383.05	1.154999273e-12
1	383.478	1.004028783e-12
1	383.907	1.065702106e-12
1	384.336	9.775930065e-13
1	384.765	1.162317963e-12
1	385.194	1.136146407e-12
1	385.622	7.423691111e-13
1	386.051	1.060458687e-12
1	386.48	8.69684099e-13
1	386.909	7.564327311e-13
1	387.338	7.556727596e-13
1	387.766	1.255023321e-12
1	388.195	1.077015755e-12
1	388.624	7.427991056e-13
1	389.053	9.9797926e-13
1	389.482	8.483927536e-13
1	389.91	9.933176243e-13
1	390.339	1.022302685e-12
1	390.768	1.139377546e-12
1	391.197	9.377496609e-13
1	391.626	8.062449363e-13
1	392.054	8.097002344e-13
1	392.483	1.061505593e-12
1	392.912	1.140520404e-12
1	393.341	9.251069962e-13
1	393.77	9.616422242e-13
1	394.198	7.905468272e-13
1	394.627	1.06718486e-12
1	395.056	1.042540186e-12
1	395.485	7.544554174e-13
1	395.914	6.934402596e-13
1	396.342	1.025104589e-12
1	396.771	9.74768443e-13
1	397.2	1.042648064e-12
1	397.629	1.033556595e-12
1	398.058	8.956144745e-13
1	398.486	9.546143173e-13
1	398.915	8.687371027e-13
1	399.344	9.812980506e-13
1	399.773	9.519856691e-13
1	400.202	1.022061992e-12
1	400.63	8.032354621e-13
1	401.059	7.314758608e-13
1	401.488	7.586922085e-13
1	401.917	9.018599669e-13
1	402.346	8.818232602e-13
1	402.774	1.165723334e-12
1	403.203	1.043824207e-12
1	403.632	1.020932687e-12
1	404.061	1.05626792e-12
1	404.49	7.003771478e-13
1	404.918	7.81745274e-13
1	405.347	8.771938796e-13
1	405.776	1.009771802e-12
1	406.205	1.067664837e-12
1	406.634	8.29759384e-13
1	407.062	1.098631277e-12
1	407.491	8.238480969e-13
1	407.92	9.61834128e-13
1	408.349	7.052524255e-13
1	408.778	8.536382321e-13
1	409.206	9.046001795e-13
1	409.635	9.489416631e-13
1	410.064	9.002175633e-13
1	410.493	9.936309588e-13
1	410.922	9.387221903e-13
1	411.35	9.52520506e-13
1	411.779	9.512726978e-13
1	412.208	1.113090523e-12
1	412.637	7.128590795e-13
1	413.066	1.04702282e-12
1	413.494	8.582931458e-13
1	413.923	1.026868369e-12
1	414.352	1.061959873e-12
1	414.781	1.109500079e-12
1	415.21	9.897135195e-13
1	415.638	1.038669801e-12
1	416.067	9.638407693e-13
1	416.496	7.9148412e-13
1	416.925	1.122337683e-12
1	417.354	7.3485353e-13
1	417.782	6.793463361e-13
1	418.211	9.632492286e-13
1	418.64	1.063123548e-12
1	419.069	7.064472163e-13
1	419.498	7.865158178e-13
1	419.926	7.807355023e-13
1	420.355	6.824900887e-13
1	420.784	7.955543234e-13
1	421.213	8.679663433e-13
1	421.642	1.240355475e-12
1	422.07	9.885607957e-13
1	422.499	7.798649422e-13
1	422.928	7.191857786e-13
1	423.357	8.347649828e-13
1	423.786	7.240952629e-13
1	424.214	7.759896783e-13
1	424.643	6.903141795e-13
1	425.072	7.282115449e-13
1	425.501	9.336520272e-13
1	425.93	6.764523295e-13
1	426.358	7.889122298e-13
1	426.787	5.125582576e-13
1	427.216	6.537174773e-13
1	427.645	7.631080013e-13
1	428.074	6.186112278e-13
1	428.502	6.832275089e-13
1	428.931	9.760719793e-13
1	429.36	8.455957289e-13
1	429.789	6.165526531e-13
1	430.218	7.606910436e-13
1	430.646	7.031144872e-13
1	431.075	1.051988141e-12
1	431.504	8.965812034e-13
1	431.933	7.963927369e-13
1	432.362	1.096509927e-12
1	432.79	9.002352357e-13
1	433.219	8.281445191e-13
1	433.648	8.504395647e-13
1	434.077	8.88079432e-13
1	434.506	1.0024285e-12
1	434.934	1.002878986e-12
1	435.363	9.04828404e-13
1	435.792	6.691658946e-13
1	436.221	1.04625694e-12
1	436.65	9.245822424e-13
1	437.078	1.321813969e-12
1	437.507	7.308381331e-13
1	437.936	8.447798667e-13
1	438.365	1.228938934e-12
1	438.794	8.463459425e-13
1	439.222	9.812715961e-13
1	439.651	9.075783744e-13
1	440.08	8.736837751e-13
1	440.509	8.970864958e-13
1	440.938	8.569661365e-13
1	441.366	8.742087458e-13
1	441.795	8.090851123e-13
1	442.224	1.148784193e-12
1	442.653	9.703152995e-13
1	443.082	9.47856702e-13
1	443.51	8.699180699e-13
1	443.939	5.402319759e-13
1	444.368	9.393939619e-13
1	444.797	8.478953217e-13
1	445.226	9.71244786e-13
1	445.654	8.255952345e-13
1	446.083	8.793435272e-13
1	446.512	6.007770778e-13
1	446.941	9.251579537e-13
1	447.37	8.505425639e-13
1	447.798	9.303202739e-13
1	448.227	6.868413173e-13
1	448.656	8.239890974e-13
1	449.085	5.175784931e-13
1	449.514	9.191437758e-13
1	449.942	9.513451225e-13
1	450.371	8.891362039e-13
1	450.8	5.133594288e-13
1	451.229	9.396496168e-13
1	451.658	8.197562637e-13
1	452.086	8.004159401e-13
1	452.515	8.785306467e-13
1	452.944	9.514537595e-13
1	453.373	8.985135769e-13
1	453.802	8.20532932e-13
1	454.23	9.636555876e-13
1	454.659	1.029562828e-12
1	455.088	8.794216982e-13
1	455.517	1.171116589e-12
1	455.946	7.690195594e-13
1	456.374	7.282898785e-13
1	456.803	1.014978141e-12
1	457.232	9.453592423e-13
1	457.661	8.439347311e-13
1	458.09	9.557601021e-13
1	458.518	8.66047685e-13
1	458.947	5.869406523e-13
1	459.376	9.241355511e-13
1	459.805	6.871812147e-13
1	460.234	8.313764174e-13
1	460.662	1.115523147e-12
1	461.091	8.906423233e-13
1	461.52	7.956689235e-13
1	461.949	9.354207946e-13
1	462.378	8.258576657e-13
1	462.806	9.933676061e-13
1	463.235	8.191040077e-13
1	463.664	7.994354419e-13
1	464.093	9.616146854e-13
1	464.522	9.147817052e-13
1	464.95	7.828608096e-13
1	465.379	9.375311942e-13
1	465.808	8.444361746e-13
1	466.237	6.603094807e-13
1	466.666	7.754255679e-13
1	467.094	8.197385912e-13
1	467.523	8.808527909e-13
1	467.952	7.440624722e-13
1	468.381	8.110927294e-13
1	468.81	6.868912448e-13
1	469.238	8.073926727e-13
1	469.667	9.079936239e-13
1	470.096	7.76738862e-13
1	470.525	5.60867108e-13
1	470.954	1.003729218e-12
1	471.382	9.668728491e-13
1	471.811	8.919194593e-13
1	472.24	7.18317929e-13
1	472.669	8.053752977e-13
1	473.098	7.487839558e-13
1	473.526	1.018933635e-12
1	473.955	8.063751489e-13
1	474.384	1.004988627e-12
1	474.813	1.002486397e-12
1	475.242	5.486516189e-13
1	475.67	6.167191324e-13
1	476.099	6.296349076e-13
1	476.528	7.211807106e-13
1	476.957	8.348031467e-13
1	477.386	1.105818562e-12
1	477.814	7.892912127e-13
1	478.243	8.329942096e-13
1	478.672	9.533596785e-13
1	479.101	6.664637917e-13
1	479.53	9.992251167e-13
1	479.958	1.015791943e-12
1	480.387	9.269100244e-13
1	480.816	5.527796103e-13
1	481.245	7.266541969e-13
1	481.674	8.851814681e-13
1	482.102	7.389540368e-13
1	482.531	8.826869357e-13
1	482.96	1.003828097e-12
1	483.389	1.034485865e-12
1	483.818	8.752116328e-13
1	484.246	7.150625578e-13
1	484.675	7.121970114e-13
1	485.104	7.973944855e-13
1	485.533	7.566384585e-13
1	485.962	8.238088488e-13
1	486.39	8.20223338e-13
1	486.819	8.513699186e-13
1	487.248	7.967333932e-13
1	487.677	7.147285693e-13
1	488.106	7.94718783e-13
1	488.534	8.394081871e-13
1	488.963	8.331274039e-13
1	489.392	5.268754725e-13
1	489.821	9.520912704e-13
1	490.25	7.027735056e-13
1	490.678	8.419955271e-13
1	491.107	7.380804952e-13
1	491.536	6.622652188e-13
1	491.965	7.310986126e-13
1	492.394	7.232049161e-13
1	492.822	8.559170083e-13
1	493.251	6.744661253e-13
1	493.68	7.942830421e-13
1	494.109	9.40516328e-13
1	494.538	9.235937752e-13
1	494.966	8.032247827e-13
1	495.395	8.554313941e-13
1	495.824	8.416596413e-13
1	496.253	1.021060732e-12
1	496.682	8.596004767e-13
1	497.11	7.779414591e-13
1	497.539	7.793517351e-13
1	497.968	9.320261576e-13
1	498.397	7.932596095e-13
1	498.826	7.221178408e-13
1	499.254	7.932223671e-13
1	499.683	8.508930322e-13
1	500.112	8.025076372e-13
1	500.541	9.325619704e-13
1	500.97	8.760145387e-13
1	501.398	7.678099693e-13
1	501.827	8.722000444e-13
1	502.256	4.761944962e-13
1	502.685	6.764229476e-13
1	503.114	9.702026509e-13
1	503.542	8.030404683e-13
1	503.971	4.692802679e-13
1	504.4	8.571217737e-13
1	504.829	6.996954014e-13
1	505.258	9.309488944e-13
1	505.686	8.877425704e-13
1	506.115	7.43962563e-13
1	506.544	1.061919866e-12
1	506.973	8.622791066e-13
1	507.402	8.890529372e-13
1	507.83	8.581139271e-13
1	508.259	7.951352792e-13
1	508.688	8.632967388e-13
1	509.117	8.924102234e-13
1	509.546	7.059819309e-13
1	509.974	7.218309609e-13
1	510.403	8.292659636e-13
1	510.832	8.195769909e-13
1	511.261	9.281001532e-13
1	511.69	9.436012085e-13
1	512.118	8.808888948e-13
1	512.547	9.752708623e-13
1	512.976	6.469256012e-13
1	513.405	8.031346313e-13
1	513.834	8.518116767e-13
1	514.262	8.315694053e-13
1	514.691	8.04752532e-13
1	515.12	9.424652898e-13
1	515.549	8.756220575e-13
1	515.978	9.164563639e-13
1	516.406	8.456614315e-13
1	516.835	9.895344093e-13
1	517.264	8.949085505e-13
1	517.693	1.209905982e-12
1	518.122	1.095707618e-12
1	518.55	7.950479467e-13
1	518.979	7.810187501e-13
1	519.408	6.429973741e-13
1	519.837	1.032615399e-12
1	520.266	8.385825129e-13
1	520.694	6.712411659e-13
1	521.123	8.450306969e-13
1	521.552	6.409935516e-13
1	521.981	1.035777692e-12
1	522.41	6.699141567e-13
1	522.838	8.191696019e-13
1	523.267	8.681348283e-13
1	523.696	7.662186857e-13
1	524.125	8.793082907e-13
1	524.554	8.100038652e-13
1	524.982	1.016396169e-12
1	525.411	6.085895676e-13
1	525.84	5.894440209e-13
1	526.269	9.041302863e-13
1	526.698	8.41654925e-13
1	527.126	9.044161904e-13
1	527.555	5.852092357e-13
1	527.984	4.477716483e-13
1	528.413	8.117519786e-13
1	528.842	7.676992722e-13
1	529.27	6.689230333e-13
1	529.699	7.148677266e-13
1	530.128	7.096438779e-13
1	530.557	8.627834775e-13
1	530.986	9.461006197e-13
1	531.414	9.517133175e-13
1	531.843	6.964098352e-13
1	532.272	7.546924782e-13
1	532.701	7.541979194e-13
1	533.13	8.616288022e-13
1	533.558	7.589497065e-13
1	533.987	7.748163547e-13
1	534.416	8.78682435e-13
1	534.845	9.481161516e-13
1	535.274	1.078649431e-12
1	535.702	6.046094072e-13
1	536.131	6.631575714e-13
1	536.56	7.021342058e-13
1	536.989	1.067462091e-12
1	537.418	9.01154856e-13
1	537.846	1.024617999e-12
1	538.275	9.552293852e-13
1	538.704	8.446241753e-13
1	539.133	9.6443437e-13
1	539.562	8.927304425e-13
1	539.99	6.68824154e-13
1	540.419	7.689098924e-13
1	540.848	9.514733836e-13
1	541.277	7.49827121e-13
1	541.706	8.438035969e-13
1	542.134	8.465995916e-13
1	542.563	5.116876974e-13
1	542.992	6.244198951e-13
1	543.421	9.418727734e-13
1	543.85	7.317950499e-13
1	544.278	4.973350833e-13
1	544.707	5.033356544e-13
1	545.136	7.06790041e-13
1	545.565	6.589599201e-13
1	545.994	7.232520247e-13
1	546.422	7.214489965e-13
1	546.851	6.22625649e-13
1	547.28	8.40784148e-13
1	547.709	6.252386846e-13
1	548.138	8.245630741e-13
1	548.566	9.754237348e-13
1	548.995	8.824608253e-13
1	549.424	6.917802377e-13
1	549.853	9.199085721e-13
1	550.282	7.314110797e-13
1	550.71	8.533052195e-13
1	551.139	7.515134348e-13
1	551.568	5.815121605e-13
1	551.997	7.576462244e-13
1	552.426	9.385957723e-13
1	552.854	7.130608495e-13
1	553.283	8.194820148e-13
1	553.712	7.396445652e-13
1	554.141	8.985703349e-13
1	554.57	9.420647856e-13
1	554.998	9.364225975e-13
1	555.427	7.256868175e-13
1	555.856	6.350605805e-13
1	556.285	6.170697633e-13
1	556.714	7.419216066e-13
1	557.142	7.250069685e-13
1	557.571	9.270364424e-13
1	558	5.307175055e-13
1	558.429	9.20902677e-13
1	558.858	9.61887037e-13
1	559.286	8.170081907e-13
1	559.715	6.966437518e-13
1	560.144	9.886724685e-13
1	560.573	7.808992168e-13
1	561.002	5.142995947e-13
1	561.43	7.787651817e-13
1	561.859	8.72619197e-13
1	562.288	7.340514915e-13
1	562.717	5.972406814e-13
1	563.146	9.516095594e-13
1	563.574	7.214794083e-13
1	564.003	8.396353816e-13
1	564.432	6.700384605e-13
1	564.861	7.025845834e-13
1	565.29	6.93204283e-13
1	565.718	5.617428181e-13
1	566.147	7.458508637e-13
1	566.576	5.855431699e-13
1	567.005	7.580203284e-13
1	567.434	6.729638548e-13
1	567.862	5.749582668e-13
1	568.291	7.253293018e-13
1	568.72	5.66897061e-13
1	569.149	7.151135153e-13
1	569.578	5.753696131e-13
1	570.006	6.378929503e-13
1	570.435	7.28622837e-13
1	570.864	9.090348916e-13
1	571.293	8.303793308e-13
1	571.722	4.92433351e-13
1	572.15	5.716479807e-13
1	572.579	8.664815827e-13
1	573.008	6.356120057e-13
1	573.437	4.18752164e-13
1	573.866	6.049442631e-13
1	574.294	5.577547972e-13
1	574.723	5.654515484e-13
1	575.152	4.988687415e-13
1	575.581	7.909258101e-13
1	576.01	8.239979337e-13
1	576.438	8.561787889e-13
1	576.867	8.572960592e-13
1	577.296	6.830238957e-13
1	577.725	5.844295317e-13
1	578.154	6.915529347e-13
1	578.582	7.718987125e-13
1	579.011	8.846496669e-13
1	579.44	6.297084165e-13
1	579.869	6.492221582e-13
1	580.298	9.177961125e-13
1	580.726	6.556065369e-13
1	581.155	6.586562892e-13
1	581.584	6.754151275e-13
1	582.013	7.629953527e-13
1	582.442	6.44402717e-13
1	582.87	4.767017944e-13
1	583.299	9.627537483e-13
1	583.728	7.716666932e-13
1	584.157	6.467620493e-13
1	584.586	7.685534067e-13
1	585.014	4.889791913e-13
1	585.443	4.156220995e-13
1	585.872	5.510559457e-13
1	586.301	6.668917805e-13
1	586.73	7.234958075e-13
1	587.158	5.783399475e-13
1	587.587	6.234863971e-13
1	588.016	7.131528441e-13
1	588.445	6.186709131e-13
1	588.874	6.759910015e-13
1	589.302	7.624156298e-13
1	589.731	5.089541527e-13
1	590.16	5.238942418e-13
1	590.589	6.43023666e-13
1	591.018	5.687470894e-13
1	591.446	5.762626704e-13
1	591.875	4.989000207e-13
1	592.304	7.853286706e-13
1	592.733	5.333901723e-13
1	593.162	6.075660266e-13
1	593.59	6.818945365e-13
1	594.019	5.121086931e-13
1	594.448	7.125280184e-13
1	594.877	5.909647771e-13
1	595.306	6.036367695e-13
1	595.734	6.744446039e-13
1	596.163	6.062193391e-13
1	596.592	7.299555925e-13
1	597.021	7.822115351e-13
1	597.45	4.411667158e-13
1	597.878	6.2009588e-13
1	598.307	7.524329467e-13
1	598.736	9.805682741e-13
1	599.165	6.74236925e-13
1	599.594	8.237244979e-13
1	600.022	6.351937205e-13
1	600.451	8.593321909e-13
1	600.88	8.617041e-13
1	601.309	6.819297731e-13
1	601.738	6.500780816e-13
1	602.166	8.639303465e-13
1	602.595	6.884230057e-13
1	603.024	7.921254798e-13
1	603.453	7.060475251e-13
1	603.882	5.12669822e-13
1	604.31	7.096897939e-13
1	604.739	1.03621842e-12
1	605.168	6.974780996e-13
1	605.597	8.296898325e-13
1	606.026	7.958989912e-13
1	606.454	5.662134173e-13
1	606.883	7.158373286e-13
1	607.312	7.177401577e-13
1	607.741	6.249506121e-13
1	608.17	7.116023808e-13
1	608.598	7.94027333e-13
1	609.027	6.863222013e-13
1	609.456	8.81409854e-13
1	609.885	5.190386424e-13
1	610.314	5.843345556e-13
1	610.742	7.275112045e-13
1	611.171	6.330205457e-13
1	611.6	8.712657874e-13
1	612.029	5.860308441e-13
1	612.458	4.567454271e-13
1	612.886	6.487667391e-13
1	613.315	6.526772937e-13
1	613.744	5.963170496e-13
1	614.173	5.224487835e-13
1	614.602	7.414132242e-13
1	615.03	4.352132261e-13
1	615.459	7.092245628e-13
1	615.888	6.407428299e-13
1	616.317	8.272709232e-13
1	616.746	7.115319618e-13
1	617.174	7.528365409e-13
1	617.603	5.152504942e-13
1	618.032	8.085024078e-13
1	618.461	7.96859757e-13
1	618.89	7.780344836e-13
1	619.318	8.666939779e-13
1	619.747	8.039894705e-13
1	620.176	6.150591104e-13
1	620.605	7.500423893e-13
1	621.034	7.968157384e-13
1	621.462	8.054057638e-13
1	621.891	8.616092323e-13
1	622.32	7.388707701e-13
1	622.749	6.438660369e-13
1	623.178	9.189605457e-13
1	623.606	6.768831372e-13
1	624.035	4.012009908e-13
1	624.464	6.541169516e-13
1	624.893	7.035952767e-13
1	625.322	6.831823518e-13
1	625.75	4.391982112e-13
1	626.179	3.877622236e-13
1	626.608	8.697516448e-13
1	627.037	5.836039117e-13
1	627.466	5.982335937e-13
1	627.894	5.942829779e-13
1	628.323	6.112494408e-13
1	628.752	5.62137305e-13
1	629.181	5.715587508e-13
1	629.61	6.492347892e-13
1	630.038	8.310963137e-13
1	630.467	8.12548054e-13
1	630.896	4.600448711e-13
1	631.325	5.55926236e-13
1	631.754	7.330956046e-13
1	632.182	5.415609909e-13
1	632.611	7.775212223e-13
1	633.04	8.567848579e-13
1	633.469	6.986317991e-13
1	633.898	6.173899282e-13
1	634.326	6.93149314e-13
1	634.755	7.642969374e-13
1	635.184	8.670349595e-13
1	635.613	5.685864106e-13
1	636.042	7.675582175e-13
1	636.47	6.249065393e-13
1	636.899	6.555497247e-13
1	637.328	4.886157668e-13
1	637.757	6.903797195e-13
1	638.186	6.322164472e-13
1	638.614	7.732659456e-13
1	639.043	6.982821439e-13
1	639.472	9.846756657e-13
1	639.901	8.421238967e-13
1	640.33	8.099997994e-13
1	640.758	7.1054176e-13
1	641.187	7.810224364e-13
1	641.616	6.694978231e-13
1	642.045	4.940179667e-13
1	642.474	5.546863424e-13
1	642.902	6.517282373e-13
1	643.331	7.112332641e-13
1	643.76	6.892035228e-13
1	644.189	8.775403364e-13
1	644.618	4.076598e-13
1	645.046	6.102650395e-13
1	645.475	6.984642899e-13
1	645.904	6.102307787e-13
1	646.333	7.479407176e-13
1	646.762	4.900094545e-13
1	647.19	8.599060049e-13
1	647.619	7.35600708e-13
1	648.048	5.471619251e-13
1	648.477	8.766706978e-13
1	648.906	5.925717816e-13
1	649.334	6.217754718e-13
1	649.763	6.532815196e-13
1	650.192	9.248328015e-13
1	650.621	5.533622063e-13
1	651.05	7.415023456e-13
1	651.478	7.781510354e-13
1	651.907	5.892714702e-13
1	652.336	5.574881919e-13
1	652.765	5.076926293e-13
1	653.194	4.60332781e-13
1	653.622	5.573149364e-13
1	654.051	4.457109052e-13
1	654.48	7.224654902e-13
1	654.909	4.54897296e-13
1	655.338	7.085458522e-13
1	655.766	6.881104844e-13
1	656.195	8.668261963e-13
1	656.624	5.889795487e-13
1	657.053	6.818181002e-13
1	657.482	4.569823252e-13
1	657.91	7.413397695e-13
1	658.339	9.170721908e-13
1	658.768	7.851562282e-13
1	659.197	7.1880273e-13
1	659.626	5.333881665e-13
1	660.054	6.730489647e-13
1	660.483	6.603632029e-13
1	660.912	6.06448431e-13
1	661.341	5.857192986e-13
1	661.77	8.623583618e-13
1	662.198	6.660220335e-13
1	662.627	8.433117486e-13
1	663.056	7.996664854e-13
1	663.485	5.256669123e-13
1	663.914	6.105266032e-13
1	664.342	6.651053948e-13
1	664.771	6.71338961e-13
1	665.2	7.838880369e-13
1	665.629	5.406266797e-13
1	666.058	5.798940972e-13
1	666.486	6.289443792e-13
1	666.915	7.553249476e-13
1	667.344	6.589412176e-13
1	667.773	8.435624161e-13
1	668.202	7.453453002e-13
1	668.63	5.843315198e-13
1	669.059	4.852457954e-13
1	669.488	5.191688008e-13
1	669.917	4.574935266e-13
1	670.346	5.425314061e-13
1	670.774	6.836152738e-13
1	671.203	6.621339761e-13
1	671.632	5.244025158e-13
1	672.061	5.92989091e-13
1	672.49	5.023110291e-13
1	672.918	4.851321168e-13
1	673.347	5.752450924e-13
1	673.776	4.936554637e-13
1	674.205	4.869195325e-13
1	674.634	7.650205881e-13
1	675.062	4.250366877e-13
1	675.491	4.860703311e-13
1	675.92	4.508917653e-13
1	676.349	8.53457062e-13
1	676.778	5.588947274e-13
1	677.206	5.110881336e-13
1	677.635	6.947975723e-13
1	678.064	5.067985961e-13
1	678.493	4.72909743e-13
1	678.922	8.324447902e-13
1	679.35	5.715891627e-13
1	679.779	6.660720153e-13
1	680.208	7.227349145e-13
1	680.637	4.505166856e-13
1	681.066	5.810193906e-13
1	681.494	6.326140783e-13
1	681.923	4.744668742e-13
1	682.352	7.252332415e-13
1	682.781	6.556104401e-13
1	683.21	6.836113706e-13
1	683.638	5.781243539e-13
1	684.067	6.720999083e-13
1	684.496	5.794905571e-13
1	684.925	5.812985184e-13
1	685.354	5.196017228e-13
1	685.782	6.747099082e-13
1	686.211	6.595573697e-13
1	686.64	4.191545386e-13
1	687.069	5.970671548e-13
1	687.498	5.917600394e-13
1	687.926	6.990862425e-13
1	688.355	7.197007205e-13
1	688.784	6.681238137e-13
1	689.213	6.449305066e-13
1	689.642	6.862350315e-13
1	690.07	7.358934967e-13
1	690.499	8.014038651e-13
1	690.928	7.150125761e-13
1	691.357	5.429810789e-13
1	691.786	6.764071183e-13
1	692.214	6.343504823e-13
1	692.643	5.322970797e-13
1	693.072	6.221074545e-13
1	693.501	4.6913325e-13
1	693.93	3.823786177e-13
1	694.358	4.054719342e-13
1	694.787	4.143606031e-13
1	695.216	4.395967368e-13
1	695.645	8.142990947e-13
1	696.074	6.610479308e-13
1	696.502	8.244110689e-13
1	696.931	5.003269392e-13
1	697.36	5.468593243e-13
1	697.789	5.130488048e-13
1	698.218	7.510911381e-13
1	698.646	8.145606585e-13
1	699.075	9.359867482e-13
1	699.504	5.460082256e-13
1	699.933	6.109515563e-13
1	700.362	4.217890143e-13
1	700.79	6.228772923e-13
1	701.219	3.417389798e-13
1	701.648	4.449489551e-13
1	702.077	4.54855229e-13
1	702.506	3.724821558e-13
1	702.934	4.268954439e-13
1	703.363	5.42187714e-13
1	703.792	6.037493639e-13
1	704.221	4.915987322e-13
1	704.65	4.211994252e-13
1	705.078	5.594861054e-13
1	705.507	6.938916672e-13
1	705.936	5.552015011e-13
1	706.365	5.359167971e-13
1	706.794	6.566386974e-13
1	707.222	6.802461697e-13
1	707.651	4.815603753e-13
1	708.08	6.313927788e-13
1	708.509	5.355094081e-13
1	708.938	5.186702305e-13
1	709.366	5.644455714e-13
1	709.795	4.709225089e-13
1	710.224	5.559505764e-13
1	710.653	3.162109788e-13
1	711.082	7.368982811e-13
1	711.51	6.290892828e-13
1	711.939	7.147343698e-13
1	712.368	4.704857923e-13
1	712.797	6.301205759e-13
1	713.226	5.483449523e-13
1	713.654	5.959653886e-13
1	714.083	5.285578832e-13
1	714.512	3.790311435e-13
1	714.941	2.870368331e-13
1	715.37	4.690627227e-13
1	715.798	5.069052816e-13
1	716.227	3.352703586e-13
1	716.656	5.669165766e-13
1	717.085	6.91403098e-13
1	717.514	8.100967271e-13
1	717.942	6.796673684e-13
1	718.371	5.853040492e-13
1	718.8	5.148537304e-13
1	719.229	6.195835945e-13
1	719.658	8.300384035e-13
1	720.086	4.885334758e-13
1	720.515	4.427101589e-13
1	720.944	4.618145059e-13
1	721.373	2.805926335e-13
1	721.802	7.292367665e-13
1	722.23	7.5043216e-13
1	722.659	7.259999893e-13
1	723.088	5.121007784e-13
1	723.517	3.820935538e-13
1	723.946	5.778775895e-13
1	724.374	6.165710303e-13
1	724.803	2.902990619e-13
1	725.232	3.856418765e-13
1	725.661	7.105232201e-13
1	726.09	4.634940977e-13
1	726.518	6.93101338e-13
1	726.947	6.65135644e-13
1	727.376	6.40083635e-13
1	727.805	4.626891318e-13
1	728.234	5.202773976e-13
1	728.662	6.0268381e-13
1	729.091	5.100587379e-13
1	729.52	6.287671664e-13
1	729.949	7.205772437e-13
1	730.378	4.853328026e-13
1	730.806	3.422296626e-13
1	731.235	7.529118388e-13
1	731.664	4.050086547e-13
1	732.093	4.315110823e-13
1	732.522	8.199726705e-13
1	732.95	4.852163593e-13
1	733.379	3.769117993e-13
1	733.808	4.709637086e-13
1	734.237	6.683450451e-13
1	734.666	6.543940737e-13
1	735.094	5.701317782e-13
1	735.523	4.101267936e-13
1	735.952	4.950070302e-13
1	736.381	6.279395949e-13
1	736.81	3.870766012e-13
1	737.238	5.303119597e-13
1	737.667	5.560054912e-13
1	738.096	6.704878623e-13
1	738.525	4.262461423e-13
1	738.954	6.210174519e-13
1	739.382	4.754726344e-13
1	739.811	5.103389499e-13
1	740.24	6.152568147e-13
1	740.669	5.971484158e-13
1	741.098	5.584980178e-13
1	741.526	6.432008788e-13
1	741.955	6.735023238e-13
1	742.384	6.70084268e-13
1	742.813	3.647852962e-13
1	743.242	6.173046557e-13
1	743.67	6.49568615e-13
1	744.099	6.467736503e-13
1	744.528	6.417123235e-13
1	744.957	5.801712192e-13
1	745.386	7.710750441e-13
1	745.814	5.982482847e-13
1	746.243	5.441346158e-13
1	746.672	5.458358375e-13
1	747.101	6.123921899e-13
1	747.53	4.364568602e-13
1	747.958	4.507819628e-13
1	748.387	3.507402973e-13
1	748.816	4.628927992e-13
1	749.245	4.233050542e-13
1	749.674	7.67966528e-13
1	750.102	5.95962407e-13
1	750.531	5.470042279e-13
1	750.96	4.442810594e-13
1	751.389	5.306860637e-13
1	751.818	4.543185218e-13
1	752.246	4.65233429e-13
1	752.675	4.268748441e-13
1	753.104	4.96075403e-13
1	753.533	6.748949815e-13
1	753.962	3.458405437e-13
1	754.39	6.041714438e-13
1	754.819	4.449656789e-13
1	755.248	4.570949196e-13
1	755.677	6.254813291e-13
1	756.106	4.623296646e-13
1	756.534	4.655488235e-13
1	756.963	5.931330188e-13
1	757.392	5.787589375e-13
1	757.821	5.583617336e-13
1	758.25	5.677206209e-13
1	758.678	4.08642033e-13
1	759.107	3.517970691e-13
1	759.536	5.54890064e-13
1	759.965	5.32694765e-13
1	760.394	5.440142694e-13
1	760.822	2.95867714e-13
1	761.251	4.543909194e-13
1	761.68	5.652731972e-13
1	762.109	6.873946399e-13
1	762.538	2.462150763e-13
1	762.966	4.331946585e-13
1	763.395	3.054282088e-13
1	763.824	4.672843059e-13
1	764.253	5.142543834e-13
1	764.682	7.225888724e-13
1	765.11	4.748802263e-13
1	765.539	3.73223479e-13
1	765.968	5.246757889e-13
1	766.397	5.784180643e-13
1	766.826	3.590658586e-13
1	767.254	4.547229563e-13
1	767.683	7.057400454e-13
1	768.112	4.006201295e-13
1	768.541	1.47158666e-13
1	768.97	4.596609009e-13
1	769.398	4.726159243e-13
1	769.827	2.746156167e-13
1	770.256	4.070320199e-13
1	770.685	9.45608934e-13
1	771.114	3.26077056e-13
1	771.542	3.836037391e-13
1	771.971	5.046604953e-13
1	772.4	8.10394449e-13
1	772.829	5.029809577e-13
1	773.258	5.052736658e-13
1	773.686	4.791776242e-13
1	774.115	6.09480565e-13
1	774.544	7.242264514e-13
1	774.973	5.618160559e-13
1	775.402	3.955421602e-13
1	775.83	5.589807588e-13
1	776.259	7.013074474e-13
1	776.688	6.747903018e-13
1	777.117	7.195959865e-13
1	777.546	4.470633932e-13
1	777.974	5.965598024e-13
1	778.403	5.648863538e-13
1	778.832	4.420284668e-13
1	779.261	5.774644001e-13
1	779.69	2.665535436e-13
1	780.118	4.663225643e-13
1	780.547	3.175302089e-13
1	780.976	4.538993422e-13
1	781.405	2.609016247e-13
1	781.834	5.082196057e-13
1	782.262	4.891886592e-13
1	782.691	4.712800788e-13
1	783.12	3.007792583e-13
1	783.549	7.889230176e-13
1	783.978	5.941770513e-13
1	784.406	3.273953645e-13
1	784.835	5.726752622e-13
1	785.264	5.666453092e-13
1	785.693	4.894775449e-13
1	786.122	4.226469977e-13
1	786.55	6.100634321e-13
1	786.979	6.988756362e-13
1	787.408	7.157765591e-13
1	787.837	7.614156701e-13
1	788.266	5.960692009e-13
1	788.694	2.820450579e-13
1	789.123	5.059093335e-13
1	789.552	2.602915171e-13
1	789.981	3.497424247e-13
1	790.41	5.378071035e-13
1	790.838	3.977761588e-13
1	791.267	3.856702284e-13
1	791.696	2.827433654e-13
1	792.125	5.492518875e-13
1	792.554	3.906777788e-13
1	792.982	5.328604311e-13
1	793.411	5.033267097e-13
1	793.84	6.279562916e-13
1	794.269	2.929806463e-13
1	794.698	4.287171204e-13
1	795.126	5.884185283e-13
1	795.555	6.101838869e-13
1	795.984	5.576645916e-13
1	796.413	5.397441934e-13
1	796.842	7.032162396e-13
1	797.27	3.99723142e-13
1	797.699	3.462989715e-13
1	798.128	3.437840019e-13
1	798.557	5.343352171e-13
1	798.986	4.60726509e-13
1	799.414	3.038416957e-13
1	799.843	1.780829851e-13
1	800.272	5.73285397e-13
1	800.701	3.551592072e-13
1	801.13	4.859362153e-13
1	801.558	7.413545147e-13
1	801.987	5.570818329e-13
1	802.416	5.741109628e-13
1	802.845	5.259695132e-13
1	803.274	4.818326727e-13
1	803.702	2.150862089e-13
1	804.131	2.805652303e-13
1	804.56	5.328642258e-13
1	804.989	4.701704521e-13
1	805.418	6.437092612e-13
1	805.846	5.629579919e-13
1	806.275	4.404625265e-13
1	806.704	4.320899378e-13
1	807.133	6.875923984e-13
1	807.562	5.670077038e-13
1	807.99	7.606136315e-13
1	808.419	6.257614327e-13
1	808.848	4.668474808e-13
1	809.277	3.480667089e-13
1	809.706	3.92219189e-13
1	810.134	5.522801183e-13
1	810.563	3.779401108e-13
1	810.992	3.818830018e-13
1	811.421	5.279429238e-13
1	811.85	5.076995682e-13
1	812.278	3.932113424e-13
1	812.707	4.48543275e-13
1	813.136	3.823325662e-13
1	813.565	4.189478625e-13
1	813.994	4.892336536e-13
1	814.422	5.057545095e-13
1	814.851	5.695451706e-13
1	815.28	3.59975694e-13
1	815.709	4.527613636e-13
1	816.138	5.263720232e-13
1	816.566	5.122467121e-13
1	816.995	5.042747361e-13
1	817.424	3.711648502e-13
1	817.853	4.722603602e-13
1	818.282	4.792872371e-13
1	818.71	6.605533178e-13
1	819.139	6.522522323e-13
1	819.568	3.486768708e-13
1	819.997	5.562013523e-13
1	820.426	4.192838568e-13
1	820.854	4.446874184e-13
1	821.283	5.393789256e-13
1	821.712	5.362400519e-13
1	822.141	6.534577567e-13
1	822.57	6.126596084e-13
1	822.998	7.873852937e-13
1	823.427	4.303378942e-13
1	823.856	3.878855245e-13
1	824.285	6.767331921e-13
1	824.714	8.588386079e-13
1	825.142	5.034363768e-13
1	825.571	3.899510651e-13
1	826	5.532632729e-13
1	826.429	4.466030952e-13
1	826.858	6.863926745e-13
1	827.286	4.81792503e-13
1	827.715	3.699799256e-13
1	828.144	4.222013906e-13
1	828.573	4.721242386e-13
1	829.002	5.59219717e-13
1	829.43	4.845210062e-13
1	829.859	4.411117738e-13
1	830.288	2.822056282e-13
1	830.717	5.332157242e-13
1	831.146	4.195609246e-13
1	831.574	5.011690932e-13
1	832.003	6.510259996e-13
1	832.432	6.54822984e-13
1	832.861	4.311545966e-13
1	833.29	5.613763577e-13
1	833.718	5.167430069e-13
1	834.147	3.874438747e-13
1	834.576	4.408865308e-13
1	835.005	6.05196828e-13
1	835.434	8.585681536e-13
1	835.862	4.414506141e-13
1	836.291	3.987123674e-13
1	836.72	5.406343775e-13
1	837.149	5.961436314e-13
1	837.578	3.875153236e-13
1	838.006	4.795742254e-13
1	838.435	6.056434109e-13
1	838.864	6.544665526e-13
1	839.293	7.076036805e-13
1	839.722	3.768383446e-13
1	840.15	4.309627199e-13
1	840.579	4.29633732e-13
1	841.008	4.890427256e-13
1	841.437	4.023046273e-13
1	841.866	3.022894164e-13
1	842.294	3.621959232e-13
1	842.723	5.346701272e-13
1	843.152	3.955744694e-13
1	843.581	5.577487799e-13
1	844.01	4.821646554e-13
1	844.438	3.043118058e-13
1	844.867	3.300659984e-13
1	845.296	6.372141313e-13
1	845.725	4.129208911e-13
1	846.154	1.616434037e-13
1	846.582	4.056765774e-13
1	847.011	6.105206401e-13
1	847.44	2.758309802e-13
1	847.869	4.777037056e-13
1	848.298	5.739023623e-13
1	848.726	4.376752595e-13
1	849.155	7.150919397e-13
1	849.584	6.995924564e-13
1	850.013	4.872582372e-13
1	850.442	3.474643533e-13
1	850.87	3.734360369e-13
1	851.299	5.872804413e-13
1	851.728	5.410712568e-13
1	852.157	6.025251912e-13
1	852.586	5.295794185e-13
1	853.014	5.169525832e-13
1	853.443	4.91083682e-13
1	853.872	6.367166451e-13
1	854.301	5.301562683e-13
1	854.73	4.429628051e-13
1	855.158	6.490007099e-13
1	855.587	5.175626095e-13
1	856.016	4.943126529e-13
1	856.445	7.596733572e-13
1	856.874	4.905412014e-13
1	857.302	4.715581766e-13
1	857.731	5.286461373e-13
1	858.16	4.032899232e-13
1	858.589	3.530046264e-13
1	859.018	2.929130462e-13
1	859.446	2.118102243e-13
1	859.875	5.317604538e-13
1	860.304	2.319458915e-13
1	860.733	3.464262568e-13
1	861.162	3.400555662e-13
1	861.59	4.091925366e-13
1	862.019	3.854537945e-13
1	862.448	3.820495894e-13
1	862.877	3.361420571e-13
1	863.306	3.93831235e-13
1	863.734	4.994416339e-13
1	864.163	4.728490277e-13
1	864.592	4.791473208e-13
1	865.021	4.008591419e-13
1	865.45	6.679171647e-13
[truncated: 378 more rows]
