# Supplementary material for: Development of In Situ Monitoring Sensor for Oil Spills in the Mediterranean Sea Using Portable Mass Spectrometry
Source: Molecules. 2026 Apr 29;31(9):1488. doi: 10.3390/molecules31091488 (PMC13164764; doi:10.3390/molecules31091488)
Supplement: Supplementary file 1 [file molecules-31-01488-s001.zip › DataSet S3 larnaca xylene.dat]

PV MassSpec-23.06.00
Plot Data Export
Bin Trend
Curve	X	Y
1
1	10.422	5.975286455e-13
1	10.851	7.695639915e-13
1	11.28	8.373749285e-13
1	11.709	1.067408098e-12
1	12.138	9.463464084e-13
1	12.566	9.743698903e-13
1	12.995	6.087176661e-13
1	13.424	6.557935618e-13
1	13.853	8.340843207e-13
1	14.282	9.047852528e-13
1	14.71	5.280183842e-13
1	15.139	6.16798496e-13
1	15.568	1.022252812e-12
1	15.997	9.188978788e-13
1	16.426	7.471043098e-13
1	16.854	9.542665052e-13
1	17.283	5.660332229e-13
1	17.712	1.065796106e-12
1	18.141	5.732648514e-13
1	18.57	6.218049079e-13
1	18.998	9.22762409e-13
1	19.427	1.044746863e-12
1	19.856	8.774111537e-13
1	20.285	7.764832072e-13
1	20.714	6.706819345e-13
1	21.142	7.870367769e-13
1	21.571	6.451382397e-13
1	22	7.553819224e-13
1	22.429	9.084774491e-13
1	22.858	9.974053918e-13
1	23.286	9.610113269e-13
1	23.715	9.562576425e-13
1	24.144	7.657346979e-13
1	24.573	1.043162084e-12
1	25.002	7.178478732e-13
1	25.43	6.260661477e-13
1	25.859	5.622059892e-13
1	26.288	1.088377327e-12
1	26.717	6.855965448e-13
1	27.146	1.126933616e-12
1	27.574	8.415538774e-13
1	28.003	7.46761702e-13
1	28.432	7.860242405e-13
1	28.861	9.197567838e-13
1	29.29	1.00269001e-12
1	29.718	8.01772277e-13
1	30.147	9.788907965e-13
1	30.576	1.10338984e-12
1	31.005	9.780483715e-13
1	31.434	1.002968108e-12
1	31.862	9.789601855e-13
1	32.291	9.732033972e-13
1	32.72	1.065124334e-12
1	33.149	8.643474391e-13
1	33.578	9.027394175e-13
1	34.006	9.980135208e-13
1	34.435	7.500004307e-13
1	34.864	7.862082838e-13
1	35.293	7.480504389e-13
1	35.722	9.999146693e-13
1	36.15	8.138634081e-13
1	36.579	1.119638453e-12
1	37.008	7.728969374e-13
1	37.437	1.194894444e-12
1	37.866	7.814045092e-13
1	38.294	7.036560462e-13
1	38.723	1.15043836e-12
1	39.152	9.301615467e-13
1	39.581	8.695675473e-13
1	40.01	8.4858379e-13
1	40.438	8.79292624e-13
1	40.867	8.258997869e-13
1	41.296	6.125499413e-13
1	41.725	1.045539957e-12
1	42.154	9.552390346e-13
1	42.582	9.100541501e-13
1	43.011	8.432736931e-13
1	43.44	1.075450709e-12
1	43.869	1.050774702e-12
1	44.298	8.853470257e-13
1	44.726	1.048327224e-12
1	45.155	1.227812773e-12
1	45.584	8.654101199e-13
1	46.013	1.006878717e-12
1	46.442	9.30262486e-13
1	46.87	1.043261072e-12
1	47.299	9.903373694e-13
1	47.728	1.021135433e-12
1	48.157	8.71243236e-13
1	48.586	9.416875916e-13
1	49.014	1.016533429e-12
1	49.443	1.040027114e-12
1	49.872	7.307646784e-13
1	50.301	1.154336284e-12
1	50.73	1.015571524e-12
1	51.158	1.081974354e-12
1	51.587	5.836618623e-13
1	52.016	1.001918383e-12
1	52.445	1.127006257e-12
1	52.874	8.767471883e-13
1	53.302	1.037264458e-12
1	53.731	7.962712521e-13
1	54.16	9.897595981e-13
1	54.589	8.720717291e-13
1	55.018	1.300341345e-12
1	55.446	9.858919237e-13
1	55.875	8.310630829e-13
1	56.304	6.927361245e-13
1	56.733	9.495754877e-13
1	57.162	7.741171528e-13
1	57.59	8.787146358e-13
1	58.019	8.829936023e-13
1	58.448	7.431379188e-13
1	58.877	9.673939167e-13
1	59.306	1.013805684e-12
1	59.734	9.955593207e-13
1	60.163	1.034686768e-12
1	60.592	6.904170161e-13
1	61.021	9.390356331e-13
1	61.45	8.246814689e-13
1	61.878	6.753740362e-13
1	62.307	9.662207015e-13
1	62.736	1.203352413e-12
1	63.165	7.365194609e-13
1	63.594	9.533184788e-13
1	64.022	8.142492756e-13
1	64.451	8.539948262e-13
1	64.88	1.054410032e-12
1	65.309	7.972074064e-13
1	65.738	7.512950223e-13
1	66.166	7.599379567e-13
1	66.595	9.905058544e-13
1	67.024	9.743287991e-13
1	67.453	1.058135567e-12
1	67.882	1.02436744e-12
1	68.31	9.576121363e-13
1	68.739	8.253729731e-13
1	69.168	7.456354327e-13
1	69.597	7.800374929e-13
1	70.026	8.126597268e-13
1	70.454	1.110958547e-12
1	70.883	6.972774138e-13
1	71.312	9.672852797e-13
1	71.741	7.973848361e-13
1	72.17	1.004729177e-12
1	72.598	1.008303792e-12
1	73.027	7.293250205e-13
1	73.456	9.166247405e-13
1	73.885	8.507923099e-13
1	74.314	9.306052023e-13
1	74.742	7.196911795e-13
1	75.171	9.813037969e-13
1	75.6	6.573870137e-13
1	76.029	8.591597486e-13
1	76.458	5.902489868e-13
1	76.886	9.306589787e-13
1	77.315	6.444879352e-13
1	77.744	6.918948921e-13
1	78.173	7.15329922e-13
1	78.602	5.824023989e-13
1	79.03	7.147266719e-13
1	79.459	9.919248582e-13
1	79.888	6.687330269e-13
1	80.317	5.972279962e-13
1	80.746	1.155838554e-12
1	81.174	9.924723803e-13
1	81.603	1.087352864e-12
1	82.032	8.559094731e-13
1	82.461	9.376008e-13
1	82.89	8.631311811e-13
1	83.318	8.428935718e-13
1	83.747	9.8664436e-13
1	84.176	9.861624321e-13
1	84.605	9.179656818e-13
1	85.034	9.065884436e-13
1	85.462	1.115877681e-12
1	85.891	6.662464092e-13
1	86.32	8.532739944e-13
1	86.749	8.273190076e-13
1	87.178	1.10275027e-12
1	87.606	7.901336378e-13
1	88.035	8.906531654e-13
1	88.464	7.392274184e-13
1	88.893	7.88250216e-13
1	89.322	8.177163374e-13
1	89.75	5.633548099e-13
1	90.179	6.935391931e-13
1	90.608	1.07942984e-12
1	91.037	9.065893652e-13
1	91.466	6.022842815e-13
1	91.894	8.573431136e-13
1	92.323	8.118979122e-13
1	92.752	7.624009388e-13
1	93.181	9.226096449e-13
1	93.61	9.103941559e-13
1	94.038	1.082092749e-12
1	94.467	6.274264962e-13
1	94.896	6.167799019e-13
1	95.325	7.857577978e-13
1	95.754	5.643694605e-13
1	96.182	7.101736733e-13
1	96.611	6.607375237e-13
1	97.04	6.75106672e-13
1	97.469	6.131815975e-13
1	97.898	6.471782745e-13
1	98.326	8.341499149e-13
1	98.755	6.020228261e-13
1	99.184	8.177368288e-13
1	99.613	8.685078481e-13
1	100.042	6.531347186e-13
1	100.47	5.263702343e-13
1	100.899	6.871586633e-13
1	101.328	5.828381939e-13
1	101.757	8.115540575e-13
1	102.186	6.26737052e-13
1	102.614	7.751553305e-13
1	103.043	4.853663044e-13
1	103.472	7.135535652e-13
1	103.901	5.947775909e-13
1	104.33	5.956031566e-13
1	104.758	7.532262574e-13
1	105.187	5.660185862e-13
1	105.616	7.869672795e-13
1	106.045	8.916042275e-13
1	106.474	7.008667735e-13
1	106.902	5.046939429e-13
1	107.331	8.391965508e-13
1	107.76	7.215450026e-13
1	108.189	6.493974195e-13
1	108.618	5.386601538e-13
1	109.046	8.351674387e-13
1	109.475	6.012443148e-13
1	109.904	6.822794825e-13
1	110.333	7.452160633e-13
1	110.762	6.337747167e-13
1	111.19	5.533759757e-13
1	111.619	4.744268129e-13
1	112.048	7.927964383e-13
1	112.477	4.356451181e-13
1	112.906	7.473237524e-13
1	113.334	7.184619653e-13
1	113.763	4.978492119e-13
1	114.192	6.317160336e-13
1	114.621	5.155081548e-13
1	115.05	6.118174543e-13
1	115.478	6.701265519e-13
1	115.907	6.699483633e-13
1	116.336	6.739558456e-13
1	116.765	6.255471401e-13
1	117.194	6.619264598e-13
1	117.622	6.816801355e-13
1	118.051	8.07275362e-13
1	118.48	6.864545824e-13
1	118.909	4.667123892e-13
1	119.338	8.437692819e-13
1	119.766	6.032020586e-13
1	120.195	5.061140309e-13
1	120.624	7.282536661e-13
1	121.053	8.859100519e-13
1	121.482	4.809140824e-13
1	121.91	6.233190505e-13
1	122.339	4.537564985e-13
1	122.768	6.925236209e-13
1	123.197	7.394232795e-13
1	123.626	6.67259054e-13
1	124.054	7.175903751e-13
1	124.483	6.242719557e-13
1	124.912	7.700135017e-13
1	125.341	5.853933332e-13
1	125.77	6.010239507e-13
1	126.198	7.095928662e-13
1	126.627	5.95561957e-13
1	127.056	8.78284858e-13
1	127.485	6.057864713e-13
1	127.914	4.652815676e-13
1	128.342	6.474151727e-13
1	128.771	7.304571986e-13
1	129.2	6.818730693e-13
1	129.629	6.101202443e-13
1	130.058	5.265375809e-13
1	130.486	4.591145172e-13
1	130.915	5.670019575e-13
1	131.344	5.864059238e-13
1	131.773	4.956759829e-13
1	132.202	7.167225797e-13
1	132.63	4.390787592e-13
1	133.059	5.740375623e-13
1	133.488	4.664910493e-13
1	133.917	5.479748599e-13
1	134.346	5.141418975e-13
1	134.774	5.496113547e-13
1	135.203	8.237442304e-13
1	135.632	5.625790632e-13
1	136.061	5.29498266e-13
1	136.49	3.495945937e-13
1	136.918	6.83198127e-13
1	137.347	3.798793962e-13
1	137.776	6.876297491e-13
1	138.205	6.737815601e-13
1	138.634	4.721273286e-13
1	139.062	6.591195688e-13
1	139.491	5.387434747e-13
1	139.92	6.182852082e-13
1	140.349	4.420815656e-13
1	140.778	6.128995965e-13
1	141.206	4.765030601e-13
1	141.635	4.669593163e-13
1	142.064	5.531948597e-13
1	142.493	2.463014601e-13
1	142.922	7.135015777e-13
1	143.35	6.627099043e-13
1	143.779	7.178293333e-13
1	144.208	5.199681831e-13
1	144.637	6.506207248e-13
1	145.066	6.744534401e-13
1	145.494	8.2815921e-13
1	145.923	5.510901522e-13
1	146.352	4.987414561e-13
1	146.781	8.132082789e-13
1	147.21	6.404687436e-13
1	147.638	7.614353484e-13
1	148.067	4.904326186e-13
1	148.496	5.779472495e-13
1	148.925	5.368004218e-13
1	149.354	5.90295987e-13
1	149.782	6.877022823e-13
1	150.211	5.517375836e-13
1	150.64	7.416464903e-13
1	151.069	4.488234328e-13
1	151.498	6.238988276e-13
1	151.926	2.726051806e-13
1	152.355	6.426751492e-13
1	152.784	7.528454856e-13
1	153.213	5.718429202e-13
1	153.642	5.814004876e-13
1	154.07	6.39893737e-13
1	154.499	4.121699455e-13
1	154.928	7.042377207e-13
1	155.357	6.026526392e-13
1	155.786	5.452943327e-13
1	156.214	4.742593579e-13
1	156.643	4.722967351e-13
1	157.072	6.05986344e-13
1	157.501	9.044249724e-13
1	157.93	7.521187991e-13
1	158.358	6.588160464e-13
1	158.787	5.526269004e-13
1	159.216	3.978800525e-13
1	159.645	5.18067143e-13
1	160.074	2.26743632e-13
1	160.502	8.312422473e-13
1	160.931	5.770628658e-13
1	161.36	6.314575599e-13
1	161.789	5.133476109e-13
1	162.218	3.451424801e-13
1	162.646	3.939508496e-13
1	163.075	4.920778411e-13
1	163.504	5.637073382e-13
1	163.933	3.92710956e-13
1	164.362	5.516170745e-13
1	164.79	6.816704319e-13
1	165.219	5.82903734e-13
1	165.648	4.862125242e-13
1	166.077	5.268197445e-13
1	166.506	3.657266005e-13
1	166.934	3.923437367e-13
1	167.363	4.111640499e-13
1	167.792	6.355326421e-13
1	168.221	3.618424462e-13
1	168.65	4.690198425e-13
1	169.078	3.874802497e-13
1	169.507	6.354230293e-13
1	169.936	3.535072083e-13
1	170.365	5.282720875e-13
1	170.794	5.694101874e-13
1	171.222	4.306699854e-13
1	171.651	5.65822725e-13
1	172.08	2.940266574e-13
1	172.509	3.797041078e-13
1	172.938	4.398544246e-13
1	173.366	4.910701836e-13
1	173.795	3.704480841e-13
1	174.224	3.870277037e-13
1	174.653	3.959467574e-13
1	175.082	5.207349309e-13
1	175.51	5.049956221e-13
1	175.939	2.795370272e-13
1	176.368	5.184922587e-13
1	176.797	3.964883977e-13
1	177.226	7.590809491e-13
1	177.654	4.238663728e-13
1	178.083	5.469367906e-13
1	178.512	6.254961826e-13
1	178.941	6.010014535e-13
1	179.37	4.936302018e-13
1	179.798	5.794799319e-13
1	180.227	6.783825888e-13
1	180.656	5.205968577e-13
1	181.085	5.225781288e-13
1	181.514	4.726601055e-13
1	181.942	4.574691862e-13
1	182.371	3.373535175e-13
1	182.8	6.772661858e-13
1	183.229	2.270403646e-13
1	183.658	3.582922804e-13
1	184.086	3.217984147e-13
1	184.515	5.083743756e-13
1	184.944	6.128213171e-13
1	185.373	4.414292553e-13
1	185.802	5.089336071e-13
1	186.23	4.515617752e-13
1	186.659	3.795003862e-13
1	187.088	4.310079312e-13
1	187.517	4.976671202e-13
1	187.946	5.632539248e-13
1	188.374	5.53055865e-13
1	188.803	4.545781882e-13
1	189.232	3.572826171e-13
1	189.661	3.781272984e-13
1	190.09	4.913463299e-13
1	190.518	3.462667436e-13
1	190.947	3.716556685e-13
1	191.376	6.208980812e-13
1	191.805	5.648326316e-13
1	192.234	3.025490557e-13
1	192.662	4.648447968e-13
1	193.091	5.905711575e-13
1	193.52	3.109441144e-13
1	193.949	5.5786647e-13
1	194.378	3.363683843e-13
1	194.806	4.509075405e-13
1	195.235	5.011310919e-13
1	195.664	5.944484271e-13
1	196.093	6.158396818e-13
1	196.522	5.228650629e-13
1	196.95	6.486943686e-13
1	197.379	6.575780502e-13
1	197.808	4.556985757e-13
1	198.237	6.123854679e-13
1	198.666	7.77448906e-13
1	199.094	5.794279986e-13
1	199.523	5.285639005e-13
1	199.952	4.271197924e-13
1	200.381	6.000572218e-13
1	200.81	5.237348099e-13
1	201.238	4.689306669e-13
1	201.667	6.101770565e-13
1	202.096	4.355119509e-13
1	202.525	5.987009391e-13
1	202.954	3.16971113e-13
1	203.382	4.603102838e-13
1	203.811	4.097155558e-13
1	204.24	7.092883138e-13
1	204.669	4.651669674e-13
1	205.098	3.071040059e-13
1	205.526	6.811864441e-13
1	205.955	4.674283421e-13
1	206.384	5.344774102e-13
1	206.813	4.686593453e-13
1	207.242	4.961735233e-13
1	207.67	3.741785256e-13
1	208.099	6.67585182e-13
1	208.528	6.371985188e-13
1	208.957	4.852556074e-13
1	209.386	7.174718718e-13
1	209.814	7.368219533e-13
1	210.243	6.278211458e-13
1	210.672	6.074024747e-13
1	211.101	4.746256556e-13
1	211.53	5.851191385e-13
1	211.958	7.537796884e-13
1	212.387	4.530278605e-13
1	212.816	5.715823865e-13
1	213.245	6.216208104e-13
1	213.674	5.924711676e-13
1	214.102	4.232386197e-13
1	214.531	5.956755813e-13
1	214.96	4.408651721e-13
1	215.389	2.590615168e-13
1	215.818	2.318979969e-13
1	216.246	5.149577054e-13
1	216.675	5.107298048e-13
1	217.104	4.367175024e-13
1	217.533	2.789357016e-13
1	217.962	3.100039214e-13
1	218.39	2.795654333e-13
1	218.819	6.501183055e-13
1	219.248	3.283747785e-13
1	219.677	5.199719778e-13
1	220.106	4.158708696e-13
1	220.534	6.114345141e-13
1	220.963	4.898321332e-13
1	221.392	5.02737229e-13
1	221.821	4.132716576e-13
1	222.25	4.446826479e-13
1	222.678	3.526893404e-13
1	223.107	3.056075358e-13
1	223.536	7.448135533e-13
1	223.965	4.990019899e-13
1	224.394	2.499495294e-13
1	224.822	2.979940242e-13
1	225.251	3.761626969e-13
1	225.68	5.081443079e-13
1	226.109	5.897259677e-13
1	226.538	3.994851867e-13
1	226.966	3.985488697e-13
1	227.395	3.47827805e-13
1	227.824	5.767445983e-13
1	228.253	4.67783852e-13
1	228.682	2.563868714e-13
1	229.11	4.574583984e-13
1	229.539	6.15152135e-13
1	229.968	6.075385963e-13
1	230.397	6.224777638e-13
1	230.826	6.27427472e-13
1	231.254	7.213393836e-13
1	231.683	2.615373738e-13
1	232.112	6.773092829e-13
1	232.541	4.077686539e-13
1	232.97	5.860866805e-13
1	233.398	3.573893026e-13
1	233.827	4.205923533e-13
1	234.256	4.562420862e-13
1	234.685	5.749288307e-13
1	235.114	3.959928089e-13
1	235.542	7.603913159e-13
1	235.971	2.729263213e-13
1	236.4	4.695476863e-13
1	236.829	5.099374699e-13
1	237.258	5.747006603e-13
1	237.686	6.097764437e-13
1	238.115	4.074787111e-13
1	238.544	4.82019806e-13
1	238.973	4.585151703e-13
1	239.402	4.634267145e-13
1	239.83	4.804215294e-13
1	240.259	5.059710246e-13
1	240.688	4.125733229e-13
1	241.117	2.145054696e-13
1	241.546	6.068364127e-13
1	241.974	6.367245056e-13
1	242.403	6.67393224e-13
1	242.832	2.55990216e-13
1	243.261	1.92669692e-13
1	243.69	6.439237706e-13
1	244.118	5.157196285e-13
1	244.547	2.718166946e-13
1	244.976	6.145959392e-13
1	245.405	4.533069341e-13
1	245.834	4.891750525e-13
1	246.262	2.986639256e-13
1	246.691	2.576424046e-13
1	247.12	3.538018945e-13
1	247.549	6.614680591e-13
1	247.978	2.747831802e-13
1	248.406	3.034255789e-13
1	248.835	3.216700994e-13
1	249.264	3.458280483e-13
1	249.693	6.660651848e-13
1	250.122	4.163909072e-13
1	250.55	3.87861157e-13
1	250.979	5.060621518e-13
1	251.408	4.16330219e-13
1	251.837	2.701096996e-13
1	252.266	4.865797435e-13
1	252.694	3.247825186e-13
1	253.123	3.445988883e-13
1	253.552	4.206276169e-13
1	253.981	6.038787092e-13
1	254.41	4.281843977e-13
1	254.838	5.304835347e-13
1	255.267	3.476163313e-13
1	255.696	3.478914747e-13
1	256.125	2.10452871e-13
1	256.554	5.301348553e-13
1	256.982	2.649729394e-13
1	257.411	3.680525394e-13
1	257.84	2.435739056e-13
1	258.269	2.260551094e-13
1	258.698	5.182317249e-13
1	259.126	4.310754499e-13
1	259.555	4.165525347e-13
1	259.984	3.971043329e-13
1	260.413	3.862118416e-13
1	260.842	4.076922448e-13
1	261.27	5.04156287e-13
1	261.699	4.953234546e-13
1	262.128	5.504693381e-13
1	262.557	5.124710877e-13
1	262.986	4.834320336e-13
1	263.414	3.346368321e-13
1	263.843	4.268906192e-13
1	264.272	4.760241138e-13
1	264.701	5.672154369e-13
1	265.13	2.503569184e-13
1	265.558	3.389489481e-13
1	265.987	4.085746227e-13
1	266.416	4.795499393e-13
1	266.845	5.015972446e-13
1	267.274	7.479112815e-13
1	267.702	4.254097617e-13
1	268.131	4.338714717e-13
1	268.56	4.971705014e-13
1	268.989	2.970235006e-13
1	269.418	2.937533571e-13
1	269.846	3.007548095e-13
1	270.275	2.091101543e-13
1	270.704	3.835734627e-13
1	271.133	3.090333165e-13
1	271.562	5.100275128e-13
1	271.99	4.275713084e-13
1	272.419	4.745746981e-13
1	272.848	2.713592697e-13
1	273.277	3.012033982e-13
1	273.706	4.445377172e-13
1	274.134	3.752910797e-13
1	274.563	4.335336343e-13
1	274.992	4.33692226e-13
1	275.421	5.007422428e-13
1	275.85	6.173713884e-13
1	276.278	5.632401013e-13
1	276.707	3.56839829e-13
1	277.136	5.116836317e-13
1	277.565	3.065233072e-13
1	277.994	3.958663909e-13
1	278.422	4.800170678e-13
1	278.851	2.352581292e-13
1	279.28	4.449657602e-13
1	279.709	4.088126322e-13
1	280.138	3.410946926e-13
1	280.566	3.877534144e-13
1	280.995	4.647047178e-13
1	281.424	5.566871833e-13
1	281.853	5.689116712e-13
1	282.282	5.012592988e-13
1	282.71	5.665289201e-13
1	283.139	3.019966547e-13
1	283.568	2.611377369e-13
1	283.997	3.349599515e-13
1	284.426	2.760034497e-13
1	284.854	3.461002101e-13
1	285.283	3.053529109e-13
1	285.712	2.04015529e-13
1	286.141	4.656067198e-13
1	286.57	4.897683821e-13
1	286.998	5.083616904e-13
1	287.427	2.695523926e-13
1	287.856	2.15966676e-13
1	288.285	4.423870124e-13
1	288.714	7.111059788e-13
1	289.142	2.51265805e-13
1	289.571	2.923225626e-13
1	290	3.869198798e-13
1	290.429	3.927314745e-13
1	290.858	1.908460504e-13
1	291.286	1.181520159e-13
1	291.715	2.688550608e-13
1	292.144	3.349560755e-13
1	292.573	1.643856898e-13
1	293.002	2.892659257e-13
1	293.43	3.578104067e-13
1	293.859	1.52273959e-13
1	294.288	4.797427646e-13
1	294.717	4.191918622e-13
1	295.146	4.307404585e-13
1	295.574	3.3467009e-13
1	296.003	6.725377633e-13
1	296.432	4.182526179e-13
1	296.861	3.871501101e-13
1	297.29	4.260816689e-13
1	297.718	3.527412737e-13
1	298.147	2.98148767e-13
1	298.576	4.144919e-13
1	299.005	3.544952418e-13
1	299.434	4.774168257e-13
1	299.862	3.845959467e-13
1	300.291	4.727442938e-13
1	300.72	5.634674042e-13
1	301.149	2.774695621e-13
1	301.578	3.260008366e-13
1	302.006	1.830268521e-13
1	302.435	6.404872292e-13
1	302.864	3.893135543e-13
1	303.293	3.126501336e-13
1	303.722	3.497415031e-13
1	304.15	5.148606693e-13
1	304.579	4.973527016e-13
1	305.008	3.343547769e-13
1	305.437	3.55900693e-13
1	305.866	3.093888806e-13
1	306.294	4.331859036e-13
1	306.723	5.093537896e-13
1	307.152	5.977401191e-13
1	307.581	4.580156241e-13
1	308.01	3.715430199e-13
1	308.438	6.19852043e-13
1	308.867	3.850014383e-13
1	309.296	4.947720293e-13
1	309.725	2.298256258e-13
1	310.154	4.1397872e-13
1	310.582	2.517221457e-13
1	311.011	3.547224905e-13
1	311.44	3.398107533e-13
1	311.869	7.92026709e-13
1	312.298	4.555163213e-13
1	312.726	2.428060465e-13
1	313.155	2.855110896e-13
1	313.584	4.600948528e-13
1	314.013	4.537985656e-13
1	314.442	3.218385573e-13
1	314.87	4.544105977e-13
1	315.299	1.962746643e-13
1	315.728	3.938548435e-13
1	316.157	3.626083537e-13
1	316.586	2.602856624e-13
1	317.014	4.223982546e-13
1	317.443	5.475791803e-13
1	317.872	3.289584859e-13
1	318.301	3.011730676e-13
1	318.73	3.55344416e-13
1	319.158	3.129028612e-13
1	319.587	4.276897846e-13
1	320.016	1.967721911e-13
1	320.445	3.061883429e-13
1	320.874	2.531334246e-13
1	321.302	2.376027435e-13
1	321.731	4.130992423e-13
1	322.16	4.348107161e-13
1	322.589	4.5513723e-13
1	323.018	2.013027332e-13
1	323.446	1.346141216e-13
1	323.875	3.84959317e-13
1	324.304	3.924494735e-13
1	324.733	3.102565947e-13
1	325.162	8.29792913e-14
1	325.59	3.224035893e-13
1	326.019	5.152935912e-13
1	326.448	4.012186633e-13
1	326.877	3.620892106e-13
1	327.306	2.184386163e-13
1	327.734	1.641575195e-13
1	328.163	2.580880388e-13
1	328.592	3.97919138e-13
1	329.021	3.234309251e-13
1	329.45	3.606202251e-13
1	329.878	6.260524326e-13
1	330.307	4.274703421e-13
1	330.736	2.69007852e-13
1	331.165	3.29790855e-13
1	331.594	4.190116407e-13
1	332.022	3.037154404e-13
1	332.451	2.685897023e-13
1	332.88	4.39003353e-13
1	333.309	4.119494459e-13
1	333.738	2.328361841e-13
1	334.166	2.333816463e-13
1	334.595	3.442316419e-13
1	335.024	2.883805933e-13
1	335.453	3.092390168e-13
1	335.882	4.871349634e-13
1	336.31	5.659862769e-13
1	336.739	3.799870574e-13
1	337.168	3.937598403e-13
1	337.597	3.684463216e-13
1	338.026	3.431611549e-13
1	338.454	4.162900493e-13
1	338.883	2.030861238e-13
1	339.312	4.454406136e-13
1	339.741	3.969280688e-13
1	340.17	3.307820326e-13
1	340.598	3.496689971e-13
1	341.027	3.084966364e-13
1	341.456	4.798818678e-13
1	341.885	3.257911519e-13
1	342.314	3.694344093e-13
1	342.742	4.294516403e-13
1	343.171	3.887876078e-13
1	343.6	3.346700087e-13
1	344.029	4.132529822e-13
1	344.458	5.65544573e-13
1	344.886	2.93965915e-13
1	345.315	3.124111755e-13
1	345.744	3.863519205e-13
1	346.173	2.712339359e-13
1	346.602	2.21033871e-13
1	347.03	2.647858603e-13
1	347.459	3.6899959e-13
1	347.888	3.262789073e-13
1	348.317	5.200317173e-13
1	348.746	2.293907794e-13
1	349.174	5.19621401e-13
1	349.603	2.918690951e-13
1	350.032	4.318844002e-13
1	350.461	3.054528202e-13
1	350.89	2.041203307e-13
1	351.318	3.561063662e-13
1	351.747	3.119107078e-13
1	352.176	4.522040836e-13
1	352.605	3.892194726e-13
1	353.034	7.222199997e-14
1	353.462	4.250092574e-13
1	353.891	3.918236178e-13
1	354.32	2.874188517e-13
1	354.749	1.591392491e-13
1	355.178	3.715332078e-13
1	355.606	4.515979062e-13
1	356.035	5.5739533e-13
1	356.464	4.92480297e-13
1	356.893	2.783138032e-13
1	357.322	5.356858078e-13
1	357.75	3.079629379e-13
1	358.179	4.269934016e-13
1	358.608	1.681366499e-13
1	359.037	3.668979183e-13
1	359.466	2.526388387e-13
1	359.894	2.470877778e-13
1	360.323	3.455693305e-13
1	360.752	1.133786533e-13
1	361.181	2.62695898e-13
1	361.61	9.577073563e-14
1	362.038	4.634745279e-13
1	362.467	4.29121582e-13
1	362.896	1.242064719e-13
1	363.325	3.121066231e-13
1	363.754	3.680152971e-13
1	364.182	2.547033222e-13
1	364.611	4.543186573e-13
1	365.04	3.601579213e-13
1	365.469	3.505504535e-13
1	365.898	9.137536647e-14
1	366.326	2.166982956e-13
1	366.755	4.891124398e-13
1	367.184	3.65489621e-13
1	367.613	1.889568824e-13
1	368.042	2.899388086e-13
1	368.47	2.650718187e-13
1	368.899	4.430059835e-13
1	369.328	2.833427937e-13
1	369.757	4.018943923e-13
1	370.186	2.115213522e-13
1	370.614	2.253695684e-13
1	371.043	1.351782456e-13
1	371.472	2.426366399e-13
1	371.901	2.416934925e-13
1	372.33	4.447306781e-13
1	372.758	2.702928484e-13
1	373.187	2.669267802e-13
1	373.616	2.801393557e-13
1	374.045	4.710607989e-13
1	374.474	4.363541863e-13
1	374.902	2.914352787e-13
1	375.331	2.766077298e-13
1	375.76	4.414096042e-13
1	376.189	3.25455266e-13
1	376.618	4.519896827e-13
1	377.046	2.862936125e-13
1	377.475	2.369112935e-13
1	377.904	3.812161632e-13
1	378.333	1.344829331e-13
1	378.762	3.97771307e-13
1	379.19	2.880241618e-13
1	379.619	3.166048695e-13
1	380.048	1.850541747e-13
1	380.477	3.345976382e-13
1	380.906	3.25196738e-13
1	381.334	1.596495559e-13
1	381.763	5.454950727e-13
1	382.192	3.939851375e-13
1	382.621	3.949615157e-13
1	383.05	3.673660768e-13
1	383.478	2.334208673e-13
1	383.907	3.471569549e-13
1	384.336	3.152787547e-13
1	384.765	4.213650642e-13
1	385.194	3.907982878e-13
1	385.622	1.7732506e-13
1	386.051	3.677371992e-13
1	386.48	2.699549568e-13
1	386.909	5.419292402e-13
1	387.338	3.11708992e-13
1	387.766	3.321443598e-13
1	388.195	2.928063879e-13
1	388.624	1.237099615e-13
1	389.053	2.561523855e-14
1	389.482	6.249110929e-14
1	389.91	2.139188891e-13
1	390.339	3.258597819e-13
1	390.768	3.868289695e-13
1	391.197	3.217553177e-13
1	391.626	3.612626962e-13
1	392.054	3.098737087e-13
1	392.483	2.807201357e-13
1	392.912	2.886019874e-13
1	393.341	2.291812031e-13
1	393.77	1.257773996e-13
1	394.198	3.859768408e-13
1	394.627	3.679448781e-13
1	395.056	1.642104421e-13
1	395.485	3.028291864e-13
1	395.914	3.720533538e-13
1	396.342	3.464939924e-13
1	396.771	3.080119439e-13
1	397.2	4.452066428e-13
1	397.629	3.148155564e-13
1	398.058	3.851013475e-13
1	398.486	2.730732578e-13
1	398.915	4.327256869e-13
1	399.344	1.419309819e-13
1	399.773	3.288615582e-13
1	400.202	1.990619854e-13
1	400.63	4.600047556e-13
1	401.059	4.155966478e-13
1	401.488	4.225364091e-13
1	401.917	3.485995672e-13
1	402.346	3.010467309e-13
1	402.774	2.501777539e-13
1	403.203	3.873391679e-13
1	403.632	3.103946679e-13
1	404.061	2.273371107e-13
1	404.49	4.091479488e-14
1	404.918	2.83995131e-13
1	405.347	2.498075531e-13
1	405.776	2.493883735e-13
1	406.205	3.279027982e-13
1	406.634	2.933988772e-13
1	407.062	1.033428307e-14
1	407.491	4.518477064e-13
1	407.92	3.104652223e-13
1	408.349	2.982222217e-13
1	408.778	3.815707516e-13
1	409.206	2.537641321e-13
1	409.635	3.268518811e-13
1	410.064	2.231816348e-13
1	410.493	3.958449237e-13
1	410.922	4.723662325e-13
1	411.35	3.094094805e-13
1	411.779	3.759256903e-13
1	412.208	5.607937075e-13
1	412.637	3.670506824e-13
1	413.066	3.658578432e-13
1	413.494	3.593676463e-13
1	413.923	2.292301819e-13
1	414.352	5.130557979e-13
1	414.781	3.001486592e-13
1	415.21	3.045606302e-13
1	415.638	2.605168685e-13
1	416.067	4.398593577e-13
1	416.496	2.326060351e-13
1	416.925	4.616060138e-13
1	417.354	4.51810464e-13
1	417.782	1.472166031e-13
1	418.211	3.271505788e-13
1	418.64	2.300479685e-13
1	419.069	4.709148111e-13
1	419.498	4.648859422e-13
1	419.926	3.802788976e-13
1	420.355	3.059768151e-13
1	420.784	4.953763636e-13
1	421.213	3.044264602e-13
1	421.642	2.458499441e-13
1	422.07	3.255963478e-13
1	422.499	5.900065592e-14
1	422.928	3.427978387e-13
1	423.357	3.64295806e-13
1	423.786	1.821954181e-13
1	424.214	2.681480255e-13
1	424.643	2.964779843e-13
1	425.072	2.70850047e-13
1	425.501	4.738303933e-13
1	425.93	3.38925448e-13
1	426.358	4.246135778e-13
1	426.787	3.023639282e-13
1	427.216	4.999999912e-15
1	427.645	3.456497783e-13
1	428.074	5.414846631e-13
1	428.502	2.045238843e-13
1	428.931	3.8717071e-13
1	429.36	3.085848634e-13
1	429.789	4.067501002e-13
1	430.218	3.481529843e-13
1	430.646	4.782532335e-13
1	431.075	2.809257818e-13
1	431.504	4.133567674e-13
1	431.933	4.247369871e-13
1	432.362	2.789396318e-13
1	432.79	2.066676908e-13
1	433.219	3.751549581e-13
1	433.648	3.090803709e-13
1	434.077	2.966473638e-13
1	434.506	2.703212003e-13
1	434.934	3.447408645e-13
1	435.363	4.375871952e-13
1	435.792	2.402685798e-13
1	436.221	4.518241792e-13
1	436.65	2.358722484e-13
1	437.078	4.22031984e-13
1	437.507	3.619090704e-13
1	437.936	4.399827128e-13
1	438.365	5.716156715e-13
1	438.794	3.546911571e-13
1	439.222	5.256414878e-13
1	439.651	4.324004804e-13
1	440.08	2.446756448e-13
1	440.509	2.445581715e-13
1	440.938	3.959457545e-13
1	441.366	4.96708306e-13
1	441.795	4.079076757e-13
1	442.224	4.463711031e-13
1	442.653	1.66503096e-13
1	443.082	1.773426376e-13
1	443.51	3.711649586e-13
1	443.939	3.895985097e-13
1	444.368	3.574814056e-13
1	444.797	4.372219004e-13
1	445.226	5.369648411e-13
1	445.654	4.212524427e-13
1	446.083	3.080472075e-13
1	446.512	4.539748568e-13
1	446.941	4.792433811e-13
1	447.37	3.757170898e-13
1	447.798	4.22878258e-13
1	448.227	4.765139021e-13
1	448.656	1.183871523e-13
1	449.085	1.849249513e-13
1	449.514	4.867443254e-13
1	449.942	4.518085125e-13
1	450.371	2.739487782e-13
1	450.8	4.759007858e-13
1	451.229	2.482601527e-13
1	451.658	3.241527327e-13
1	452.086	5.571740443e-13
1	452.515	4.040577822e-13
1	452.944	4.342260601e-13
1	453.373	3.863862084e-13
1	453.802	2.562096043e-13
1	454.23	4.157542908e-13
1	454.659	3.494398781e-13
1	455.088	3.196114705e-13
1	455.517	4.726601055e-13
1	455.946	3.988133608e-13
1	456.374	3.319778805e-13
1	456.803	5.37716139e-13
1	457.232	3.213419656e-13
1	457.661	3.958654693e-13
1	458.09	5.859064861e-13
1	458.518	1.363691603e-13
1	458.947	4.890047243e-13
1	459.376	6.774463802e-13
1	459.805	3.315008858e-13
1	460.234	3.474233705e-13
1	460.662	4.129298357e-13
1	461.091	4.240592794e-13
1	461.52	4.928427458e-13
1	461.949	2.519679886e-13
1	462.378	3.394444556e-13
1	462.806	6.346472826e-13
1	463.235	3.582559867e-13
1	463.664	5.893587484e-13
1	464.093	2.585825976e-13
1	464.522	4.395957882e-13
1	464.95	4.754982757e-13
1	465.379	2.94326358e-13
1	465.808	3.662260924e-13
1	466.237	5.175736142e-13
1	466.666	3.940233014e-13
1	467.094	3.390684001e-13
1	467.523	3.914779742e-13
1	467.952	3.67071228e-13
1	468.381	4.343445091e-13
1	468.81	4.289747268e-13
1	469.238	4.167845539e-13
1	469.667	4.126487021e-13
1	470.096	3.783662294e-13
1	470.525	5.337506153e-13
1	470.954	4.414194162e-13
1	471.382	5.142044559e-13
1	471.811	3.141279825e-13
1	472.24	3.786521877e-13
1	472.669	1.51875352e-13
1	473.098	1.91786257e-13
1	473.526	4.903218131e-13
1	473.955	3.623330748e-13
1	474.384	3.641968454e-13
1	474.813	5.357935775e-13
1	475.242	3.984725419e-13
1	475.67	4.830638927e-13
1	476.099	2.792197354e-13
1	476.528	4.046356078e-13
1	476.957	6.091113941e-13
1	477.386	4.396967003e-13
1	477.814	4.201506222e-13
1	478.243	2.568089242e-13
1	478.672	5.385494568e-13
1	479.101	2.202983889e-13
1	479.53	6.039472308e-13
1	479.958	3.908265855e-13
1	480.387	5.218229278e-13
1	480.816	3.393807858e-13
1	481.245	5.153004759e-13
1	481.674	3.590610339e-13
1	482.102	3.232820912e-13
1	482.531	4.329410636e-13
1	482.96	5.062031523e-13
1	483.389	3.997583243e-13
1	483.818	5.408892193e-13
1	484.246	5.54431826e-13
1	484.675	3.20836619e-13
1	485.104	5.255240145e-13
1	485.533	4.816574114e-13
1	485.962	4.127828721e-13
1	486.39	4.977864908e-13
1	486.819	3.769363023e-14
1	487.248	3.62461363e-13
1	487.677	2.081954536e-13
1	488.106	4.940864341e-13
1	488.534	4.678464647e-13
1	488.963	3.180463976e-13
1	489.392	4.555857644e-13
1	489.821	2.877713801e-13
1	490.25	3.6694687e-13
1	490.678	3.45710331e-13
1	491.107	5.373271272e-13
1	491.536	5.854597948e-13
1	491.965	4.376429232e-13
1	492.394	6.438453828e-13
1	492.822	4.666643049e-13
1	493.251	2.974592415e-13
1	493.68	4.324680533e-13
1	494.109	6.586170953e-13
1	494.538	2.498877841e-13
1	494.966	1.679564419e-13
1	495.395	3.8000267e-13
1	495.824	2.745314284e-13
1	496.253	2.502335361e-13
1	496.682	4.148924585e-13
1	497.11	3.07942311e-13
1	497.539	2.495253895e-13
1	497.968	4.55383127e-13
1	498.397	4.655655744e-13
1	498.826	3.798273545e-13
1	499.254	3.695196547e-13
1	499.683	3.920585915e-13
1	500.112	3.632056678e-13
1	500.541	3.553032976e-13
1	500.97	3.17489199e-13
1	501.398	4.334796953e-13
1	501.827	3.184146198e-13
1	502.256	4.829874022e-13
1	502.685	3.533043541e-13
1	503.114	3.167105792e-13
1	503.542	1.971844725e-13
1	503.971	4.858666637e-13
1	504.4	3.232370968e-13
1	504.829	6.102210751e-13
1	505.258	3.304206409e-13
1	505.686	3.630402185e-13
1	506.115	4.932070377e-13
1	506.544	4.697042993e-13
1	506.973	1.685391735e-13
1	507.402	3.784455388e-13
1	507.83	3.974069609e-13
1	508.259	3.839289997e-13
1	508.688	5.852914724e-13
1	509.117	4.929015095e-13
1	509.546	4.84340866e-13
1	509.974	5.186567321e-13
1	510.403	2.230102902e-13
1	510.832	4.49378707e-13
1	511.261	5.845246162e-13
1	511.69	2.638231972e-13
1	512.118	3.980406228e-13
1	512.547	4.283097314e-13
1	512.976	6.3498512e-13
1	513.405	6.991465512e-14
1	513.834	2.182202444e-13
1	514.262	3.877700841e-13
1	514.691	5.733491481e-13
1	515.12	2.679991645e-13
1	515.549	3.957978964e-13
1	515.978	3.429114631e-13
1	516.406	4.863065246e-13
1	516.835	4.577257627e-13
1	517.264	4.404538258e-13
1	517.693	4.43748418e-13
1	518.122	2.987589559e-13
1	518.55	4.828435828e-13
1	518.979	2.842556377e-13
1	519.408	1.363153432e-13
1	519.837	2.64428426e-13
1	520.266	3.516678593e-13
1	520.694	2.749448076e-13
1	521.123	2.882366654e-13
1	521.552	3.091783557e-13
1	521.981	4.464769212e-13
1	522.41	4.412607974e-13
1	522.838	3.608444923e-13
1	523.267	2.679512428e-13
1	523.696	2.919572949e-13
1	524.125	1.748658862e-13
1	524.554	6.194045927e-13
1	524.982	2.49760553e-13
1	525.411	4.344904699e-13
1	525.84	3.227366833e-13
1	526.269	3.003112082e-13
1	526.698	4.970530281e-13
1	527.126	3.802623093e-13
1	527.555	4.872810055e-13
1	527.984	2.874777781e-13
1	528.413	4.318854302e-13
1	528.842	5.604352702e-13
1	529.27	4.675272756e-13
1	529.699	1.243445993e-13
1	530.128	2.377957315e-13
1	530.557	4.047326168e-13
1	530.986	3.47875808e-13
1	531.414	3.327339489e-13
1	531.843	2.518583215e-13
1	532.272	3.900099102e-13
1	532.701	3.614429177e-13
1	533.13	3.217503846e-13
1	533.558	4.394274116e-13
1	533.987	4.790494173e-13
1	534.416	4.191742981e-13
1	534.845	5.112978725e-13
1	535.274	5.030359809e-13
1	535.702	2.480594126e-13
1	536.131	3.043589415e-13
1	536.56	3.953042592e-13
1	536.989	2.769926215e-13
1	537.418	2.968736639e-13
1	537.846	5.512812429e-13
1	538.275	2.653050034e-13
1	538.704	3.056076171e-13
1	539.133	3.575127661e-13
1	539.562	3.827890966e-13
1	539.99	3.988809337e-13
1	540.419	3.875154592e-13
1	540.848	5.750698854e-13
1	541.277	1.845243928e-13
1	541.706	1.878199202e-13
1	542.134	4.231319071e-13
1	542.563	4.296720044e-13
1	542.992	2.264077055e-13
1	543.421	2.555054692e-13
1	543.85	2.845875662e-13
1	544.278	3.78503381e-13
1	544.707	3.641880634e-13
1	545.136	2.227507729e-13
1	545.565	3.275442526e-13
1	545.994	2.540991506e-13
1	546.422	4.203230103e-13
1	546.851	3.662447407e-13
1	547.28	3.163247659e-13
1	547.709	3.046429211e-13
1	548.138	5.639982838e-13
1	548.566	5.806002922e-13
1	548.995	4.09014348e-13
1	549.424	4.551824412e-13
1	549.853	2.831048384e-13
1	550.282	4.49997678e-13
1	550.71	4.997168586e-13
1	551.139	9.093076227e-14
1	551.568	5.76466392e-13
1	551.997	5.332550807e-13
1	552.426	4.29414425e-13
1	552.854	3.247403973e-13
1	553.283	3.219120391e-13
1	553.712	6.529750156e-13
1	554.141	3.055713235e-13
1	554.57	2.559089551e-13
1	554.998	4.736237444e-13
1	555.427	4.124480163e-13
1	555.856	5.605039002e-13
1	556.285	2.614286283e-13
1	556.714	3.119195982e-13
1	557.142	3.88647556e-13
1	557.571	3.640451113e-13
1	558	3.223880039e-13
1	558.429	2.202994189e-13
1	558.858	4.508487496e-13
1	559.286	5.353518735e-13
1	559.715	4.146584335e-13
1	560.144	3.236239401e-13
1	560.573	3.936834582e-13
1	561.002	4.450235211e-13
1	561.43	1.953639073e-13
1	561.859	5.934857098e-13
1	562.288	4.183604689e-13
1	562.717	5.202629777e-13
1	563.146	1.574107327e-13
1	563.574	6.034390652e-13
1	564.003	5.379922311e-13
1	564.432	3.334439658e-13
1	564.861	2.511854928e-13
1	565.29	6.04858069e-13
1	565.718	2.68984379e-13
1	566.147	2.354158535e-13
1	566.576	1.612057249e-13
1	567.005	3.532231473e-13
1	567.434	1.84740786e-13
1	567.862	2.684104837e-13
1	568.291	4.531218066e-13
1	568.72	3.551358426e-13
1	569.149	2.039813088e-13
1	569.578	7.425814521e-14
1	570.006	2.591780414e-13
1	570.435	3.470717637e-13
1	570.864	3.131995531e-13
1	571.293	3.023315647e-13
1	571.722	4.187226466e-13
1	572.15	3.029819234e-13
1	572.579	9.407153333e-14
1	573.008	4.251748151e-13
1	573.437	2.867813951e-13
1	573.866	5.13707024e-13
1	574.294	7.702189852e-14
1	574.723	5.453941877e-13
1	575.152	1.46573102e-13
1	575.581	3.007205758e-13
1	576.01	2.593220235e-13
1	576.438	3.269165537e-13
1	576.867	2.045796529e-13
1	577.296	4.223885239e-13
1	577.725	3.011671587e-13
1	578.154	1.962550944e-13
1	578.582	3.380029004e-13
1	579.011	4.977081572e-13
1	579.44	1.272728532e-13
1	579.869	2.2526085e-13
1	580.298	4.000825821e-13
1	580.726	2.691195519e-13
1	581.155	3.017773206e-13
1	581.584	3.219599609e-13
1	582.013	2.606069115e-13
1	582.442	5.063284861e-13
1	582.87	3.726780982e-13
1	583.299	3.017714117e-13
1	583.728	5.718615143e-13
1	584.157	4.339508353e-13
1	584.586	3.40690231e-13
1	585.014	2.176179023e-13
1	585.443	3.58466593e-13
1	585.872	2.999400316e-13
1	586.301	5.124975964e-13
1	586.73	4.55793606e-13
1	587.158	2.642001743e-13
1	587.587	2.110659737e-13
1	588.016	4.359702432e-13
1	588.445	6.312273837e-14
1	588.874	2.730742065e-13
1	589.302	4.89808606e-13
1	589.731	3.795845474e-13
1	590.16	2.710782174e-13
1	590.589	3.196466529e-13
1	591.018	2.86487495e-13
1	591.446	3.600668483e-13
1	591.875	1.188218767e-13
1	592.304	1.475847304e-13
1	592.733	1.834293622e-13
1	593.162	2.329330847e-13
1	593.59	2.829421539e-13
1	594.019	3.808978957e-13
1	594.448	1.623858383e-13
1	594.877	3.528940378e-13
1	595.306	1.703597251e-13
1	595.734	3.424803843e-13
1	596.163	3.546333149e-13
1	596.592	4.317520191e-13
1	597.021	9.517031802e-14
1	597.45	2.57187907e-13
1	597.878	3.56647871e-13
1	598.307	2.475216213e-13
1	598.736	5.060327699e-13
1	599.165	3.334899089e-13
1	599.594	4.899349698e-13
1	600.022	3.110722942e-13
1	600.451	1.992603673e-14
1	600.88	4.343111699e-13
1	601.309	2.221160674e-13
1	601.738	3.505973723e-13
1	602.166	3.438897929e-13
1	602.595	3.385561688e-13
1	603.024	5.660028652e-13
1	603.453	1.867670379e-13
1	603.882	4.916488223e-13
1	604.31	4.499555025e-13
1	604.739	2.77574296e-13
1	605.168	4.274253206e-13
1	605.597	4.895461749e-13
1	606.026	3.134267477e-13
1	606.454	1.809094595e-13
1	606.883	3.775346463e-13
1	607.312	5.624135055e-13
1	607.741	5.226113596e-13
1	608.17	5.169760561e-13
1	608.598	3.204007697e-13
1	609.027	5.220560312e-13
1	609.456	5.564188433e-13
1	609.885	3.540986406e-13
1	610.314	4.211730791e-13
1	610.742	2.787211651e-13
1	611.171	2.998812407e-13
1	611.6	2.722103684e-13
1	612.029	3.0225914e-13
1	612.458	2.450860153e-13
1	612.886	3.395080983e-13
1	613.315	2.329703271e-13
1	613.744	2.176335826e-13
1	614.173	3.054929356e-13
1	614.602	3.035841706e-13
1	615.03	3.252740959e-13
1	615.459	3.449651047e-13
1	615.888	2.454336918e-13
1	616.317	4.42241133e-13
1	616.746	4.513902815e-13
1	617.174	4.667926744e-13
1	617.603	2.947297625e-13
1	618.032	3.562963184e-13
1	618.461	4.607980122e-13
1	618.89	3.169279617e-13
1	619.318	3.334204115e-13
1	619.747	4.420021207e-13
1	620.176	2.92065932e-13
1	620.605	3.787080241e-13
1	621.034	4.479752615e-13
1	621.462	4.216686679e-13
1	621.891	5.896211796e-13
1	622.32	4.244176625e-13
1	622.749	2.088104673e-13
1	623.178	5.05725236e-13
1	623.606	1.039023332e-13
1	624.035	3.336564423e-13
1	624.464	3.485329159e-13
1	624.893	2.954290458e-13
1	625.322	5.100001367e-13
1	625.75	1.069207656e-13
1	626.179	1.400701386e-13
1	626.608	3.783398291e-13
1	627.037	3.17507766e-13
1	627.466	4.72562202e-13
1	627.894	1.925256422e-13
1	628.323	2.492463159e-13
1	628.752	3.792162439e-13
1	629.181	2.610230825e-13
1	629.61	3.892576365e-13
1	630.038	2.69663957e-13
1	630.467	4.057921805e-13
1	630.896	5.595792384e-13
1	631.325	3.326555611e-13
1	631.754	4.570020035e-13
1	632.182	2.712652694e-13
1	632.611	3.083840149e-13
1	633.04	3.14336583e-13
1	633.469	1.886669803e-13
1	633.898	4.882318508e-13
1	634.326	2.551244264e-13
1	634.755	4.501102182e-13
1	635.184	8.943814114e-14
1	635.613	9.904176004e-14
1	636.042	3.188543993e-13
1	636.47	2.499445963e-13
1	636.899	3.89390885e-13
1	637.328	4.060047112e-13
1	637.757	2.745667192e-13
1	638.186	1.875005278e-13
1	638.614	4.025113576e-13
1	639.043	3.066005837e-13
1	639.472	2.387945527e-13
1	639.901	1.968974571e-13
1	640.33	2.964935697e-13
1	640.758	3.05634939e-13
1	641.187	3.191168575e-13
1	641.616	6.251758009e-13
1	642.045	2.57960645e-13
1	642.474	4.172076096e-13
1	642.902	5.139909223e-13
1	643.331	2.331798762e-13
1	643.76	2.130775211e-13
1	644.189	4.999999912e-15
1	644.618	4.274116326e-13
1	645.046	2.537855993e-13
1	645.475	4.47818513e-13
1	645.904	4.881868022e-13
1	646.333	1.026829853e-13
1	646.762	3.908745072e-13
1	647.19	2.212610249e-13
1	647.619	3.018614005e-13
1	648.048	4.552900483e-13
1	648.477	3.494299576e-13
1	648.906	4.303663274e-13
1	649.334	3.145383259e-13
1	649.763	3.098236186e-13
1	650.192	3.988847013e-13
1	650.621	1.716857586e-13
1	651.05	3.101918679e-13
1	651.478	4.636586254e-13
1	651.907	5.239206963e-13
1	652.336	2.589399506e-13
1	652.765	3.343850804e-13
1	653.194	3.73201036e-13
1	653.622	4.077469157e-13
1	654.051	4.266563773e-13
1	654.48	3.296243215e-13
1	654.909	2.758936471e-13
1	655.338	4.409217945e-13
1	655.766	3.178181459e-13
1	656.195	4.057039535e-13
1	656.624	2.005573306e-13
1	657.053	3.909166827e-13
1	657.482	1.987680176e-13
1	657.91	4.009374213e-13
1	658.339	2.314806333e-13
1	658.768	1.898930774e-13
1	659.197	4.514528671e-13
1	659.626	2.657249963e-13
1	660.054	3.660311529e-13
1	660.483	1.801082883e-13
1	660.912	4.999999912e-15
1	661.341	2.246721553e-13
1	661.77	4.772659047e-13
1	662.198	3.724018706e-13
1	662.627	4.479321373e-13
1	663.056	5.427293272e-13
1	663.485	2.328458606e-13
1	663.914	3.110771731e-13
1	664.342	4.294319349e-13
1	664.771	4.408523514e-13
1	665.2	4.872749882e-13
1	665.629	3.793611746e-13
1	666.058	5.015060632e-13
1	666.486	2.544995464e-13
1	666.915	4.326060723e-13
1	667.344	4.338684902e-13
1	667.773	3.662142475e-13
1	668.202	3.366542342e-13
1	668.63	4.302664182e-13
1	669.059	6.476785796e-13
1	669.488	3.891097243e-13
1	669.917	4.33095698e-13
1	670.346	5.715988663e-13
1	670.774	4.541236094e-13
1	671.203	2.875872283e-13
1	671.632	2.489671067e-13
1	672.061	4.814516841e-13
1	672.49	3.261750679e-13
1	672.918	3.25833246e-13
1	673.347	4.573456956e-13
1	673.776	3.114004009e-13
1	674.205	2.172035609e-13
1	674.634	1.479294795e-13
1	675.062	1.016125389e-13
1	675.491	2.851682649e-13
1	675.92	3.862696296e-13
1	676.349	2.811029133e-13
1	676.778	5.424413089e-13
1	677.206	3.290523778e-13
1	677.635	2.540696603e-13
1	678.064	3.89063727e-13
1	678.493	2.698686543e-13
1	678.922	4.681304715e-13
1	679.35	2.977050572e-13
1	679.779	4.945898292e-13
1	680.208	4.819610423e-13
1	680.637	2.583974159e-13
1	681.066	4.277846794e-13
1	681.494	2.972731924e-13
1	681.923	2.290469247e-13
1	682.352	2.430900533e-13
1	682.781	4.06414133e-13
1	683.21	3.861364624e-13
1	683.638	3.961827069e-13
1	684.067	2.948815237e-13
1	684.496	1.924394346e-13
1	684.925	4.65992479e-13
1	685.354	2.77104186e-13
1	685.782	2.382284636e-13
1	686.211	3.356788046e-13
1	686.64	3.765092892e-13
1	687.069	5.463441657e-13
1	687.498	5.32708426e-13
1	687.926	2.771149738e-13
1	688.355	3.568672593e-13
1	688.784	5.474038649e-13
1	689.213	3.76428977e-13
1	689.642	4.815564722e-13
1	690.07	3.340343681e-13
1	690.499	3.707908275e-13
1	690.928	2.642167626e-13
1	691.357	4.684948176e-13
1	691.786	1.525980541e-13
1	692.214	4.349761111e-13
1	692.643	2.929571191e-13
1	693.072	2.392401598e-13
1	693.501	1.741263383e-13
1	693.93	3.775992919e-13
1	694.358	1.610078173e-13
1	694.787	1.770262268e-13
1	695.216	2.203845288e-13
1	695.645	2.628799413e-13
1	696.074	4.642120022e-13
1	696.502	1.335622151e-13
1	696.931	1.889842178e-13
1	697.36	3.795687722e-13
1	697.789	4.410853735e-13
1	698.218	4.75052506e-13
1	698.646	4.304789218e-13
1	699.075	1.627540333e-13
1	699.504	4.0674308e-13
1	699.933	1.84498765e-13
1	700.362	1.936371528e-13
1	700.79	3.782486206e-13
1	701.219	3.831150078e-13
1	701.648	1.998815881e-13
1	702.077	1.526323013e-13
1	702.506	3.447780256e-13
1	702.934	9.425755532e-14
1	703.363	3.78869489e-13
1	703.792	2.026894006e-13
1	704.221	1.963019591e-13
1	704.65	3.044204428e-13
1	705.078	3.481244698e-13
1	705.507	2.659110182e-13
1	705.936	2.556032914e-13
1	706.365	3.776129528e-13
1	706.794	2.831810849e-13
1	707.222	2.548197655e-13
1	707.651	4.309312781e-13
1	708.08	8.739314611e-14
1	708.509	3.329541504e-13
1	708.938	2.492834498e-13
1	709.366	3.914356361e-13
1	709.795	2.481532774e-13
1	710.224	1.771652486e-13
1	710.653	6.218185689e-13
1	711.082	3.713930476e-13
1	711.51	4.852799477e-13
1	711.939	2.993365918e-13
1	712.368	1.732380244e-13
1	712.797	3.067513691e-13
1	713.226	2.409667518e-13
1	713.654	3.441912554e-13
1	714.083	4.193788329e-13
1	714.512	2.63364661e-13
1	714.941	3.143414348e-13
1	715.37	5.066624204e-13
1	715.798	3.968329571e-13
1	716.227	2.125603838e-13
1	716.656	2.361042134e-13
1	717.085	2.741249339e-13
1	717.514	4.112775116e-13
1	717.942	5.952388105e-13
1	718.371	4.222131e-13
1	718.8	3.317054205e-13
1	719.229	3.141954741e-13
1	719.658	2.423280218e-13
1	720.086	2.935936542e-13
1	720.515	1.318061735e-13
1	720.944	2.293691495e-13
1	721.373	1.54145441e-13
1	721.802	4.218977056e-13
1	722.23	3.978152714e-13
1	722.659	4.14375267e-13
1	723.088	5.59964076e-13
1	723.517	4.598626167e-13
1	723.946	3.006480156e-13
1	724.374	3.859904204e-13
1	724.803	1.320735784e-13
1	725.232	3.56981751e-13
1	725.661	2.132664569e-13
1	726.09	3.517843026e-13
1	726.518	4.614002323e-13
1	726.947	4.336853142e-13
1	727.376	3.477484143e-13
1	727.805	5.529069227e-14
1	728.234	1.3704184e-13
1	728.662	2.495654508e-13
1	729.091	3.184410201e-13
1	729.52	4.265565223e-13
1	729.949	2.859682977e-13
1	730.378	4.309430959e-13
1	730.806	3.342380626e-13
1	731.235	4.326373515e-13
1	731.664	3.681846494e-13
1	732.093	3.922504953e-13
1	732.522	2.111001532e-13
1	732.95	7.180858013e-14
1	733.379	1.824734482e-13
1	733.808	3.551954737e-13
1	734.237	2.601161474e-13
1	734.666	2.883325089e-13
1	735.094	1.521250167e-13
1	735.523	1.629596929e-13
1	735.952	2.703338584e-13
1	736.381	4.672147543e-13
1	736.81	3.131230626e-13
1	737.238	3.291199507e-13
1	737.667	3.730452904e-13
1	738.096	4.119914587e-13
1	738.525	3.048366681e-13
1	738.954	3.069952604e-13
1	739.382	4.111247475e-13
1	739.811	3.832100381e-13
1	740.24	3.728689449e-13
1	740.669	1.982665605e-13
1	741.098	1.791093044e-13
1	741.526	3.88645496e-13
1	741.955	3.447662078e-13
1	742.384	4.715562793e-13
1	742.813	4.329488157e-13
1	743.242	4.914921009e-13
1	743.67	1.919957384e-13
1	744.099	3.927431297e-13
1	744.528	3.49384909e-13
1	744.957	3.293452208e-13
1	745.386	2.423064733e-13
1	745.814	3.076444806e-13
1	746.243	5.398424221e-14
1	746.672	3.680230491e-13
1	747.101	2.213765602e-13
1	747.53	3.304352777e-13
1	747.958	2.951968097e-13
1	748.387	1.225571023e-13
1	748.816	2.613247346e-13
1	749.245	3.275157381e-13
1	749.674	2.505977468e-13
1	750.102	1.579923529e-13
1	750.531	2.454629382e-13
1	750.96	2.838304678e-13
1	751.389	1.943814711e-13
1	751.818	3.864605847e-13
1	752.246	4.001647375e-13
1	752.675	4.8388935e-13
1	753.104	3.293020424e-13
1	753.533	3.365689346e-13
1	753.962	3.380291381e-13
1	754.39	4.194718032e-13
1	754.819	2.507074409e-13
1	755.248	2.611757924e-13
1	755.677	3.065701176e-13
1	756.106	1.491144312e-13
1	756.534	3.75079335e-13
1	756.963	2.502000885e-13
1	757.392	2.942194014e-13
1	757.821	2.591475754e-13
1	758.25	3.355807928e-13
1	758.678	2.148932074e-13
1	759.107	3.310894582e-13
1	759.536	3.562521372e-13
1	759.965	1.888296648e-14
1	760.394	5.588221942e-13
1	760.822	4.558169163e-13
1	761.251	3.378862403e-13
1	761.68	3.440082149e-13
1	762.109	4.635049397e-13
1	762.538	2.20837915e-13
1	762.966	2.799364473e-13
1	763.395	2.439635408e-13
1	763.824	2.674946853e-13
1	764.253	1.916294543e-13
1	764.682	1.793257383e-13
1	765.11	3.349648033e-13
1	765.539	1.820993172e-13
1	765.968	3.817518133e-13
1	766.397	2.203012349e-13
1	766.826	3.087110645e-13
1	767.254	2.479524832e-13
1	767.683	3.849640604e-13
1	768.112	3.064683381e-13
1	768.541	5.808384101e-14
1	768.97	2.772725625e-13
1	769.398	2.704836951e-13
1	769.827	4.262833034e-13
1	770.256	3.143296441e-13
1	770.685	3.280632602e-13
1	771.114	4.453553954e-13
1	771.542	1.585310117e-13
1	771.971	2.49407862e-13
1	772.4	3.964304471e-13
1	772.829	3.580983166e-13
1	773.258	3.794532505e-13
1	773.686	2.979566734e-13
1	774.115	2.427374436e-13
1	774.544	3.472351801e-13
1	774.973	3.293628391e-13
1	775.402	2.42782953e-14
1	775.83	2.869457601e-13
1	776.259	2.29592441e-13
1	776.688	2.008971873e-13
1	777.117	3.471568736e-13
1	777.546	3.26351332e-13
1	777.974	2.330212303e-13
1	778.403	3.935374433e-13
1	778.832	3.693599788e-13
1	779.261	3.571394753e-13
1	779.69	3.973412853e-13
1	780.118	1.385422674e-13
1	780.547	1.972568972e-13
1	780.976	1.119065778e-13
1	781.405	4.10634146e-13
1	781.834	2.011391e-13
1	782.262	2.098671714e-13
1	782.691	2.931618164e-13
1	783.12	2.908367991e-13
1	783.549	2.390628927e-13
1	783.978	4.762699566e-13
1	784.406	4.307766437e-13
1	784.835	3.265579539e-13
1	785.264	2.755950036e-13
1	785.693	2.918034195e-13
1	786.122	3.256040728e-13
1	786.55	1.903485236e-13
1	786.979	2.828119141e-13
1	787.408	3.146460956e-13
1	787.837	1.904170723e-13
1	788.266	2.766331543e-13
1	788.694	2.775948959e-13
1	789.123	2.807268578e-13
1	789.552	2.034573004e-13
1	789.981	1.827104819e-13
1	790.41	1.379301946e-13
1	790.838	1.575115364e-13
1	791.267	2.01981376e-13
1	791.696	3.349942123e-13
1	792.125	2.800139135e-13
1	792.554	1.710580326e-13
1	792.982	2.234999159e-13
1	793.411	4.331418579e-13
1	793.84	2.710223268e-13
1	794.269	3.488277104e-13
1	794.698	3.192794336e-13
1	795.126	3.1766053e-13
1	795.555	3.154276157e-13
1	795.984	4.410266369e-13
1	796.413	3.435352046e-13
1	796.842	1.793052198e-13
1	797.27	3.459836313e-13
1	797.699	1.58152083e-13
1	798.128	1.852372422e-13
1	798.557	4.999999912e-15
1	798.986	3.052824378e-13
1	799.414	2.660540516e-13
1	799.843	3.006206395e-13
1	800.272	3.898236985e-13
1	800.701	2.755567855e-13
1	801.13	2.989644665e-13
1	801.558	1.013383306e-13
1	801.987	3.354721015e-13
1	802.416	4.486980178e-13
1	802.845	3.245190032e-13
1	803.274	2.120305613e-13
1	803.702	3.810603634e-13
1	804.131	2.83268309e-13
1	804.56	3.133856022e-13
1	804.989	2.450115035e-13
1	805.418	2.61500023e-13
1	805.846	4.08571614e-13
1	806.275	3.700896198e-13
1	806.704	9.92013546e-14
1	807.133	2.653547683e-13
1	807.562	1.5689842e-13
1	807.99	2.596274432e-13
1	808.419	1.817820525e-13
1	808.848	2.629994204e-13
1	809.277	3.530497021e-13
1	809.706	2.869810238e-13
1	810.134	1.798957576e-13
1	810.563	2.029871497e-13
1	810.992	2.045404048e-13
1	811.421	2.181985603e-13
1	811.85	1.89070439e-13
1	812.278	2.245810824e-13
1	812.707	1.085092167e-13
1	813.136	1.795735598e-13
1	813.565	5.385004508e-13
1	813.994	1.385912327e-13
1	814.422	2.86150552e-13
1	814.851	1.687672896e-13
1	815.28	2.84275072e-13
1	815.709	6.700289466e-14
1	816.138	3.92199592e-13
1	816.566	3.172598902e-13
1	816.995	4.57414163e-13
1	817.424	1.293827242e-14
1	817.853	4.19053762e-13
1	818.282	3.750675985e-13
1	818.71	5.336908216e-13
1	819.139	2.20941768e-13
1	819.568	3.327955316e-13
1	819.997	3.695218502e-14
1	820.426	4.257475991e-13
1	820.854	3.670907437e-13
1	821.283	2.414103802e-13
1	821.712	5.189093513e-13
1	822.141	2.725021272e-13
1	822.57	3.919273218e-13
1	822.998	4.015094192e-13
1	823.427	4.752709728e-13
1	823.856	3.815706431e-13
1	824.285	2.216987715e-13
1	824.714	2.588978294e-13
1	825.142	3.822150387e-13
1	825.571	9.960581622e-14
1	826	3.84985636e-13
1	826.429	8.861150474e-14
1	826.858	3.149642548e-13
1	827.286	3.788185586e-13
1	827.715	4.632149699e-13
1	828.144	3.811230845e-13
1	828.573	2.01507295e-13
1	829.002	2.578665363e-13
1	829.43	2.194119317e-13
1	829.859	3.368686081e-13
1	830.288	2.213834313e-13
1	830.717	1.41252163e-13
1	831.146	8.474495519e-14
1	831.574	3.360724513e-13
1	832.003	1.956389423e-13
1	832.432	3.821140995e-13
1	832.861	3.157624173e-13
1	833.29	5.242232429e-13
1	833.718	4.477567947e-13
1	834.147	2.449507611e-13
1	834.576	3.259566553e-13
1	835.005	3.445677175e-14
1	835.434	2.749867662e-13
1	835.862	1.720011124e-13
1	836.291	2.487056242e-13
1	836.72	4.463964192e-13
1	837.149	3.63486693e-13
1	837.578	2.590388841e-13
1	838.006	3.638216573e-13
1	838.435	1.312881146e-13
1	838.864	2.352531147e-13
1	839.293	3.294059632e-13
1	839.722	1.066131301e-13
1	840.15	3.807410658e-13
1	840.579	4.049224877e-13
1	841.008	4.823046801e-13
1	841.437	8.455303786e-14
1	841.866	1.785452211e-13
1	842.294	2.643068327e-13
1	842.723	3.214829119e-13
1	843.152	1.34234041e-13
1	843.581	3.929106389e-13
1	844.01	1.429846232e-13
1	844.438	4.244048689e-13
1	844.867	2.332033221e-13
1	845.296	4.489104943e-13
1	845.725	2.263487927e-13
1	846.154	1.038924806e-13
1	846.582	2.458449568e-13
1	847.011	3.839279697e-13
1	847.44	3.76054873e-13
1	847.869	2.324404232e-13
1	848.298	2.565189814e-13
1	848.726	2.413564953e-13
1	849.155	3.259409344e-13
1	849.584	2.714082214e-13
1	850.013	3.85945426e-13
1	850.442	2.196852455e-13
1	850.87	3.816078313e-13
1	851.299	4.300186238e-13
1	851.728	3.011122168e-13
1	852.157	2.734521322e-13
1	852.586	3.380948679e-13
1	853.014	8.270401914e-14
1	853.443	1.945724262e-13
1	853.872	2.104518003e-13
1	854.301	2.810069343e-13
1	854.73	4.037492183e-13
1	855.158	3.607318166e-13
1	855.587	2.958824592e-13
1	856.016	1.540827877e-13
1	856.445	2.725472571e-13
1	856.874	2.197910094e-13
1	857.302	1.033969324e-13
1	857.731	3.449651318e-13
1	858.16	1.042088372e-13
1	858.589	3.087454337e-13
1	859.018	2.274760783e-13
1	859.446	2.843612661e-13
1	859.875	1.901594659e-13
1	860.304	1.704968361e-13
1	860.733	4.050155122e-13
1	861.162	2.227751403e-13
1	861.59	2.924527482e-13
1	862.019	3.548429183e-13
1	862.448	1.997552514e-13
1	862.877	1.423696501e-13
1	863.306	3.439308842e-13
1	863.734	3.556636051e-13
1	864.163	2.894970505e-13
1	864.592	2.64181526e-13
1	865.021	2.372981369e-13
1	865.45	4.411755249e-13
[truncated: 378 more rows]
