# Supplementary material for: Development of In Situ Monitoring Sensor for Oil Spills in the Mediterranean Sea Using Portable Mass Spectrometry
Source: Molecules. 2026 Apr 29;31(9):1488. doi: 10.3390/molecules31091488 (PMC13164764; doi:10.3390/molecules31091488)
Supplement: Supplementary file 1 [file molecules-31-01488-s001.zip › DataSet S4 larnaca toluene.dat]

PV MassSpec-23.06.00
Plot Data Export
Bin Trend
Curve	X	Y
1
1	10.422	3.244716995e-12
1	10.851	3.216156074e-12
1	11.28	3.264920235e-12
1	11.709	2.728380456e-12
1	12.138	2.868526163e-12
1	12.566	2.88847158e-12
1	12.995	3.114517975e-12
1	13.424	3.258769773e-12
1	13.853	3.205680946e-12
1	14.282	2.928120853e-12
1	14.71	3.314393898e-12
1	15.139	3.025712276e-12
1	15.568	3.090043629e-12
1	15.997	2.644296457e-12
1	16.426	3.213299201e-12
1	16.854	2.59770417e-12
1	17.283	2.510722316e-12
1	17.712	2.714686982e-12
1	18.141	2.570596513e-12
1	18.57	2.639891344e-12
1	18.998	3.287784975e-12
1	19.427	2.78348785e-12
1	19.856	3.626664507e-12
1	20.285	2.99095102e-12
1	20.714	3.253530041e-12
1	21.142	3.299841086e-12
1	21.571	3.100779399e-12
1	22	3.541858647e-12
1	22.429	3.225817183e-12
1	22.858	2.803918339e-12
1	23.286	2.897889177e-12
1	23.715	3.169596963e-12
1	24.144	3.494186277e-12
1	24.573	3.281933753e-12
1	25.002	3.392944129e-12
1	25.43	2.77076387e-12
1	25.859	3.068389943e-12
1	26.288	3.563104239e-12
1	26.717	3.131561633e-12
1	27.146	3.17480829e-12
1	27.574	3.137708192e-12
1	28.003	3.25037588e-12
1	28.432	3.471117708e-12
1	28.861	2.683616567e-12
1	29.29	3.215018746e-12
1	29.718	3.533287378e-12
1	30.147	3.386621279e-12
1	30.576	2.911235055e-12
1	31.005	3.560183832e-12
1	31.434	3.149640704e-12
1	31.862	2.865067992e-12
1	32.291	3.025849536e-12
1	32.72	3.418637552e-12
1	33.149	3.121758277e-12
1	33.578	3.884328623e-12
1	34.006	3.709949448e-12
1	34.435	3.23695736e-12
1	34.864	3.108052878e-12
1	35.293	3.143120096e-12
1	35.722	3.392257612e-12
1	36.15	3.504848972e-12
1	36.579	3.410230215e-12
1	37.008	3.432488018e-12
1	37.437	3.39144381e-12
1	37.866	3.305514716e-12
1	38.294	3.582757355e-12
1	38.723	2.917792744e-12
1	39.152	3.92530496e-12
1	39.581	3.552279131e-12
1	40.01	3.542522829e-12
1	40.438	3.367581387e-12
1	40.867	3.386982968e-12
1	41.296	3.35340436e-12
1	41.725	3.626367002e-12
1	42.154	3.574747052e-12
1	42.582	3.095846496e-12
1	43.011	3.73964271e-12
1	43.44	3.282655831e-12
1	43.869	3.510889279e-12
1	44.298	3.644778056e-12
1	44.726	3.781707586e-12
1	45.155	3.815009506e-12
1	45.584	3.277763477e-12
1	46.013	4.013030359e-12
1	46.442	3.123348585e-12
1	46.87	3.31302737e-12
1	47.299	3.553214363e-12
1	47.728	3.558086985e-12
1	48.157	3.478277562e-12
1	48.586	3.831671092e-12
1	49.014	3.319668542e-12
1	49.443	3.529044895e-12
1	49.872	3.620850147e-12
1	50.301	3.42265322e-12
1	50.73	3.299315465e-12
1	51.158	3.051107761e-12
1	51.587	3.468435391e-12
1	52.016	3.278234888e-12
1	52.445	3.175914826e-12
1	52.874	3.663224238e-12
1	53.302	3.298318216e-12
1	53.731	3.52824844e-12
1	54.16	3.696477586e-12
1	54.589	3.785497089e-12
1	55.018	3.312747212e-12
1	55.446	3.411948675e-12
1	55.875	3.287659858e-12
1	56.304	3.39828621e-12
1	56.733	3.573572644e-12
1	57.162	3.724680286e-12
1	57.59	3.521515544e-12
1	58.019	3.758224201e-12
1	58.448	3.243375403e-12
1	58.877	3.547876402e-12
1	59.306	3.428588143e-12
1	59.734	3.457037391e-12
1	60.163	3.352778558e-12
1	60.592	4.003602137e-12
1	61.021	3.256672709e-12
1	61.45	3.857009764e-12
1	61.878	3.757163851e-12
1	62.307	3.736306837e-12
1	62.736	3.515724604e-12
1	63.165	3.47800868e-12
1	63.594	3.673669442e-12
1	64.022	3.222700752e-12
1	64.451	3.382398528e-12
1	64.88	3.136288104e-12
1	65.309	3.594700492e-12
1	65.738	3.482669014e-12
1	66.166	3.276330596e-12
1	66.595	3.758704285e-12
1	67.024	3.200964016e-12
1	67.453	2.929247123e-12
1	67.882	3.461440119e-12
1	68.31	3.445477844e-12
1	68.739	3.048889917e-12
1	69.168	3.052358713e-12
1	69.597	3.279279626e-12
1	70.026	3.441075766e-12
1	70.454	3.593817952e-12
1	70.883	3.969423314e-12
1	71.312	3.612530414e-12
1	71.741	3.795693794e-12
1	72.17	3.398709699e-12
1	72.598	3.300156589e-12
1	73.027	3.373771098e-12
1	73.456	3.24766776e-12
1	73.885	3.50142788e-12
1	74.314	3.578639555e-12
1	74.742	3.357391622e-12
1	75.171	3.496231082e-12
1	75.6	3.414624052e-12
1	76.029	3.103729296e-12
1	76.458	3.71661122e-12
1	76.886	3.454479758e-12
1	77.315	3.647819026e-12
1	77.744	3.443968851e-12
1	78.173	2.913932116e-12
1	78.602	2.8884757e-12
1	79.03	3.906056034e-12
1	79.459	3.386023016e-12
1	79.888	3.66005273e-12
1	80.317	3.110894138e-12
1	80.746	3.240623265e-12
1	81.174	3.337343856e-12
1	81.603	3.429247337e-12
1	82.032	3.659372718e-12
1	82.461	3.565907118e-12
1	82.89	3.222654131e-12
1	83.318	3.354930483e-12
1	83.747	3.273780552e-12
1	84.176	3.286139806e-12
1	84.605	3.200330626e-12
1	85.034	3.172688024e-12
1	85.462	3.373883855e-12
1	85.891	3.243453466e-12
1	86.32	2.994869543e-12
1	86.749	3.029611067e-12
1	87.178	3.019037928e-12
1	87.606	3.13781748e-12
1	88.035	2.972170687e-12
1	88.464	2.870127747e-12
1	88.893	3.334650481e-12
1	89.322	3.271046194e-12
1	89.75	2.84329873e-12
1	90.179	3.160149009e-12
1	90.608	3.096991196e-12
1	91.037	2.98058518e-12
1	91.466	2.959542767e-12
1	91.894	2.749068334e-12
1	92.323	2.57643169e-12
1	92.752	2.594228651e-12
1	93.181	3.141433294e-12
1	93.61	2.979963498e-12
1	94.038	3.027573201e-12
1	94.467	2.831669578e-12
1	94.896	2.482618711e-12
1	95.325	3.036853321e-12
1	95.754	2.693812838e-12
1	96.182	2.48975016e-12
1	96.611	2.805294408e-12
1	97.04	2.823228847e-12
1	97.469	2.683393438e-12
1	97.898	2.925970447e-12
1	98.326	2.448927562e-12
1	98.755	2.442100558e-12
1	99.184	3.049691793e-12
1	99.613	2.650631017e-12
1	100.042	2.804688339e-12
1	100.47	2.701255886e-12
1	100.899	2.300330282e-12
1	101.328	2.631104536e-12
1	101.757	2.302783615e-12
1	102.186	2.807499025e-12
1	102.614	2.732215496e-12
1	103.043	2.620333421e-12
1	103.472	2.340945363e-12
1	103.901	2.893603543e-12
1	104.33	2.200078227e-12
1	104.758	2.577767643e-12
1	105.187	2.705874587e-12
1	105.616	2.336464789e-12
1	106.045	2.388122035e-12
1	106.474	2.91270957e-12
1	106.902	2.448881592e-12
1	107.331	2.824125916e-12
1	107.76	2.519486789e-12
1	108.189	2.793969917e-12
1	108.618	2.185623644e-12
1	109.046	2.371016794e-12
1	109.475	2.255494186e-12
1	109.904	2.65149144e-12
1	110.333	2.181091896e-12
1	110.762	2.384604883e-12
1	111.19	2.429917378e-12
1	111.619	2.219843233e-12
1	112.048	2.343539642e-12
1	112.477	2.48326121e-12
1	112.906	2.446310732e-12
1	113.334	2.226865393e-12
1	113.763	2.405604578e-12
1	114.192	2.67387913e-12
1	114.621	2.536932036e-12
1	115.05	1.852534185e-12
1	115.478	1.897923659e-12
1	115.907	2.260202876e-12
1	116.336	2.216691674e-12
1	116.765	2.399615879e-12
1	117.194	2.667899972e-12
1	117.622	2.220765238e-12
1	118.051	1.936681935e-12
1	118.48	2.526399229e-12
1	118.909	2.189838805e-12
1	119.338	2.319697386e-12
1	119.766	2.206924747e-12
1	120.195	2.255518688e-12
1	120.624	2.313329433e-12
1	121.053	2.02844035e-12
1	121.482	2.381860984e-12
1	121.91	2.739427392e-12
1	122.339	2.346915631e-12
1	122.768	2.031999135e-12
1	123.197	2.276706167e-12
1	123.626	2.049928586e-12
1	124.054	2.104984156e-12
1	124.483	2.068773972e-12
1	124.912	2.209360299e-12
1	125.341	1.901379878e-12
1	125.77	1.896819724e-12
1	126.198	2.181556368e-12
1	126.627	2.2506658e-12
1	127.056	1.981844159e-12
1	127.485	2.299422371e-12
1	127.914	2.259235117e-12
1	128.342	2.182582674e-12
1	128.771	2.218098318e-12
1	129.2	2.044218527e-12
1	129.629	2.040276802e-12
1	130.058	1.644771775e-12
1	130.486	1.880300169e-12
1	130.915	1.918856567e-12
1	131.344	2.049633466e-12
1	131.773	2.150771965e-12
1	132.202	1.976305621e-12
1	132.63	1.967320404e-12
1	133.059	1.945001668e-12
1	133.488	2.055350681e-12
1	133.917	2.586494604e-12
1	134.346	1.902428519e-12
1	134.774	2.055954365e-12
1	135.203	2.023633431e-12
1	135.632	1.964271627e-12
1	136.061	2.11364151e-12
1	136.49	2.183286755e-12
1	136.918	2.345384737e-12
1	137.347	1.934367813e-12
1	137.776	2.213011458e-12
1	138.205	2.092068055e-12
1	138.634	1.827703353e-12
1	139.062	1.864861347e-12
1	139.491	2.153482037e-12
1	139.92	2.145468915e-12
1	140.349	2.080183465e-12
1	140.778	2.265355221e-12
1	141.206	2.176837703e-12
1	141.635	2.058678965e-12
1	142.064	2.005273335e-12
1	142.493	1.997633396e-12
1	142.922	1.948216762e-12
1	143.35	1.990393961e-12
1	143.779	2.046829503e-12
1	144.208	2.283122909e-12
1	144.637	1.907069988e-12
1	145.066	1.838959974e-12
1	145.494	2.065757721e-12
1	145.923	1.672332737e-12
1	146.352	2.316967581e-12
1	146.781	2.114237821e-12
1	147.21	1.876014318e-12
1	147.638	1.984421742e-12
1	148.067	1.991541697e-12
1	148.496	2.144783483e-12
1	148.925	2.088687296e-12
1	149.354	1.510989142e-12
1	149.782	1.86783965e-12
1	150.211	1.909899322e-12
1	150.64	1.497509148e-12
1	151.069	2.15397665e-12
1	151.498	1.907652638e-12
1	151.926	1.988805388e-12
1	152.355	1.841961045e-12
1	152.784	1.678803581e-12
1	153.213	1.643169325e-12
1	153.642	1.758427388e-12
1	154.07	1.988865019e-12
1	154.499	2.024832125e-12
1	154.928	1.881233233e-12
1	155.357	2.159013419e-12
1	155.786	1.868230614e-12
1	156.214	1.755600006e-12
1	156.643	2.095473317e-12
1	157.072	1.813436337e-12
1	157.501	1.869878601e-12
1	157.93	1.994958669e-12
1	158.358	1.601242901e-12
1	158.787	1.758431508e-12
1	159.216	1.898041186e-12
1	159.645	1.741163312e-12
1	160.074	2.082060219e-12
1	160.502	1.869913079e-12
1	160.931	1.761854443e-12
1	161.36	1.987347136e-12
1	161.789	1.778235003e-12
1	162.218	1.813987545e-12
1	162.646	1.713651139e-12
1	163.075	1.567619732e-12
1	163.504	1.606326834e-12
1	163.933	1.734615381e-12
1	164.362	1.807134086e-12
1	164.79	2.038798167e-12
1	165.219	1.602856953e-12
1	165.648	1.689431472e-12
1	166.077	1.875164303e-12
1	166.506	2.044828933e-12
1	166.934	1.545560446e-12
1	167.363	1.588057919e-12
1	167.792	1.589931312e-12
1	168.221	1.786114876e-12
1	168.65	1.532033615e-12
1	169.078	1.666415487e-12
1	169.507	1.536489577e-12
1	169.936	1.837301361e-12
1	170.365	1.840552884e-12
1	170.794	1.661992592e-12
1	171.222	1.626336218e-12
1	171.651	1.880688964e-12
1	172.08	1.607419926e-12
1	172.509	1.855648014e-12
1	172.938	1.707915059e-12
1	173.366	1.524750053e-12
1	173.795	1.845952861e-12
1	174.224	1.496533583e-12
1	174.653	1.434296258e-12
1	175.082	1.861597248e-12
1	175.51	1.452327299e-12
1	175.939	1.864252242e-12
1	176.368	1.708540752e-12
1	176.797	1.796919384e-12
1	177.226	1.609573369e-12
1	177.654	1.860698011e-12
1	178.083	1.650080788e-12
1	178.512	1.403641309e-12
1	178.941	1.748263535e-12
1	179.37	1.756590099e-12
1	179.798	1.838428281e-12
1	180.227	1.806480963e-12
1	180.656	1.487241428e-12
1	181.085	2.008236893e-12
1	181.514	1.737625885e-12
1	181.942	1.715015391e-12
1	182.371	1.453080386e-12
1	182.8	1.325884931e-12
1	183.229	2.060802917e-12
1	183.658	1.458247694e-12
1	184.086	1.820667098e-12
1	184.515	1.513793973e-12
1	184.944	1.338535511e-12
1	185.373	1.369588904e-12
1	185.802	1.821284876e-12
1	186.23	1.647016291e-12
1	186.659	1.92913914e-12
1	187.088	1.377446334e-12
1	187.517	1.574979405e-12
1	187.946	1.69366333e-12
1	188.374	1.975768941e-12
1	188.803	1.44396745e-12
1	189.232	1.750795364e-12
1	189.661	1.357206014e-12
1	190.09	1.52479895e-12
1	190.518	1.186495563e-12
1	190.947	1.504415624e-12
1	191.376	1.463908205e-12
1	191.805	1.598387004e-12
1	192.234	1.715915604e-12
1	192.662	1.620756806e-12
1	193.091	1.220104204e-12
1	193.52	1.462656493e-12
1	193.949	1.407387444e-12
1	194.378	1.550430899e-12
1	194.806	1.598976702e-12
1	195.235	1.35688856e-12
1	195.664	1.876086959e-12
1	196.093	1.461772326e-12
1	196.522	1.593799853e-12
1	196.95	2.132692026e-12
1	197.379	1.647891892e-12
1	197.808	1.414061793e-12
1	198.237	1.437853309e-12
1	198.666	1.740082037e-12
1	199.094	1.515720383e-12
1	199.523	1.697623053e-12
1	199.952	1.645671772e-12
1	200.381	1.633674532e-12
1	200.81	1.571697742e-12
1	201.238	1.427575939e-12
1	201.667	1.617218187e-12
1	202.096	1.787060842e-12
1	202.525	1.364106636e-12
1	202.954	1.684009703e-12
1	203.382	1.651949411e-12
1	203.811	1.605201649e-12
1	204.24	1.596119179e-12
1	204.669	1.622387446e-12
1	205.098	1.729809438e-12
1	205.526	1.744772295e-12
1	205.955	1.622635186e-12
1	206.384	1.726907679e-12
1	206.813	1.371849357e-12
1	207.242	1.472376799e-12
1	207.67	1.652588873e-12
1	208.099	1.648920258e-12
1	208.528	1.547690578e-12
1	208.957	1.989913876e-12
1	209.386	1.760545702e-12
1	209.814	1.724714772e-12
1	210.243	1.85049415e-12
1	210.672	1.652129497e-12
1	211.101	1.561190955e-12
1	211.53	1.59645398e-12
1	211.958	1.541742103e-12
1	212.387	1.948425145e-12
1	212.816	1.753874498e-12
1	213.245	1.540409944e-12
1	213.674	1.80678454e-12
1	214.102	1.467597528e-12
1	214.531	1.522589563e-12
1	214.96	1.628382975e-12
1	215.389	1.720063978e-12
1	215.818	1.300380593e-12
1	216.246	1.628490962e-12
1	216.675	1.48059451e-12
1	217.104	1.45403817e-12
1	217.533	1.378593203e-12
1	217.962	1.683913751e-12
1	218.39	1.352694215e-12
1	218.819	1.378292554e-12
1	219.248	1.481231045e-12
1	219.677	1.497781283e-12
1	220.106	1.480976366e-12
1	220.534	1.626678826e-12
1	220.963	1.370966925e-12
1	221.392	1.675455022e-12
1	221.821	1.614163664e-12
1	222.25	1.469822528e-12
1	222.678	1.568263965e-12
1	223.107	1.479061773e-12
1	223.536	1.76608294e-12
1	223.965	1.387697249e-12
1	224.394	1.542486191e-12
1	224.822	1.639772953e-12
1	225.251	1.051326018e-12
1	225.68	1.63352372e-12
1	226.109	1.360490605e-12
1	226.538	1.265130362e-12
1	226.966	1.603248567e-12
1	227.395	1.074200082e-12
1	227.824	1.628295914e-12
1	228.253	1.495822671e-12
1	228.682	1.504452812e-12
1	229.11	1.660591369e-12
1	229.539	1.49927965e-12
1	229.968	1.690594062e-12
1	230.397	1.320989108e-12
1	230.826	1.230854611e-12
1	231.254	1.263748329e-12
1	231.683	1.362534543e-12
1	232.112	1.400500484e-12
1	232.541	1.381143355e-12
1	232.97	1.42159895e-12
1	233.398	1.231206218e-12
1	233.827	1.735779706e-12
1	234.256	1.247589055e-12
1	234.685	1.4749456e-12
1	235.114	1.238744567e-12
1	235.542	1.280565064e-12
1	235.971	1.580733266e-12
1	236.4	1.521239948e-12
1	236.829	1.390343569e-12
1	237.258	1.283898769e-12
1	237.686	1.682560341e-12
1	238.115	1.298571602e-12
1	238.544	1.632878294e-12
1	238.973	1.494153867e-12
1	239.402	1.580391417e-12
1	239.83	1.613283292e-12
1	240.259	1.395034695e-12
1	240.688	1.489110159e-12
1	241.117	1.406951378e-12
1	241.546	1.140290228e-12
1	241.974	1.107036988e-12
1	242.403	1.104736528e-12
1	242.832	1.451546782e-12
1	243.261	1.500476501e-12
1	243.69	1.41647501e-12
1	244.118	1.27115137e-12
1	244.547	1.316590933e-12
1	244.976	1.417906699e-12
1	245.405	1.536080508e-12
1	245.834	1.33582056e-12
1	246.262	1.267361324e-12
1	246.691	1.692601679e-12
1	247.12	1.052227099e-12
1	247.549	1.535755139e-12
1	247.978	1.33013457e-12
1	248.406	1.302068045e-12
1	248.835	1.558759198e-12
1	249.264	1.497759815e-12
1	249.693	1.316611425e-12
1	250.122	1.314503627e-12
1	250.55	1.486100522e-12
1	250.979	1.221348001e-12
1	251.408	1.071671397e-12
1	251.837	1.188225083e-12
1	252.266	1.419879188e-12
1	252.694	1.366211181e-12
1	253.123	1.293560203e-12
1	253.552	1.303493771e-12
1	253.981	1.524258367e-12
1	254.41	1.359885511e-12
1	254.838	1.464354896e-12
1	255.267	1.272853567e-12
1	255.696	1.308393498e-12
1	256.125	1.323414035e-12
1	256.554	1.453374096e-12
1	256.982	1.00709328e-12
1	257.411	1.199678594e-12
1	257.84	1.56453561e-12
1	258.269	1.218570492e-12
1	258.698	1.181548782e-12
1	259.126	1.232788069e-12
1	259.555	1.061669199e-12
1	259.984	1.16251789e-12
1	260.413	1.496650243e-12
1	260.842	1.467164606e-12
1	261.27	1.170372284e-12
1	261.699	1.207921892e-12
1	262.128	1.295253401e-12
1	262.557	1.190948707e-12
1	262.986	1.517213872e-12
1	263.414	1.262443709e-12
1	263.843	1.063271324e-12
1	264.272	1.287796692e-12
1	264.701	1.329095362e-12
1	265.13	9.624304392e-13
1	265.558	1.318756194e-12
1	265.987	1.449963955e-12
1	266.416	1.254208434e-12
1	266.845	1.139333419e-12
1	267.274	1.541773328e-12
1	267.702	1.295035043e-12
1	268.131	1.284222945e-12
1	268.56	1.501704577e-12
1	268.989	1.124536228e-12
1	269.418	1.077281059e-12
1	269.846	1.447484385e-12
1	270.275	1.37499582e-12
1	270.704	9.409236628e-13
1	271.133	1.224155759e-12
1	271.562	1.340830875e-12
1	271.99	1.474241302e-12
1	272.419	9.933772555e-13
1	272.848	1.132115343e-12
1	273.277	1.413028331e-12
1	273.706	1.271259248e-12
1	274.134	1.274579184e-12
1	274.563	1.639604468e-12
1	274.992	1.247752552e-12
1	275.421	1.135571563e-12
1	275.85	1.163360966e-12
1	276.278	1.489268669e-12
1	276.707	1.138949395e-12
1	277.136	1.077558182e-12
1	277.565	1.264134197e-12
1	277.994	1.004151298e-12
1	278.422	1.048618115e-12
1	278.851	1.134867374e-12
1	279.28	1.029001537e-12
1	279.709	1.333321257e-12
1	280.138	1.110276801e-12
1	280.566	1.179970076e-12
1	280.995	1.175704824e-12
1	281.424	1.307645398e-12
1	281.853	1.581993651e-12
1	282.282	1.345139169e-12
1	282.71	1.377580558e-12
1	283.139	1.357402797e-12
1	283.568	1.074109009e-12
1	283.997	1.542785864e-12
1	284.426	1.168765171e-12
1	284.854	1.28182057e-12
1	285.283	1.265807988e-12
1	285.712	1.025777445e-12
1	286.141	1.324725486e-12
1	286.57	1.231975025e-12
1	286.998	1.208228396e-12
1	287.427	1.348259395e-12
1	287.856	1.306731633e-12
1	288.285	1.305720831e-12
1	288.714	1.348685378e-12
1	289.142	1.232459881e-12
1	289.571	1.432737067e-12
1	290	9.101414284e-13
1	290.429	9.763050828e-13
1	290.858	1.070688026e-12
1	291.286	1.23309544e-12
1	291.715	1.190605882e-12
1	292.144	1.090560151e-12
1	292.573	1.394337337e-12
1	293.002	1.320767822e-12
1	293.43	1.561648272e-12
1	293.859	1.188719587e-12
1	294.288	1.472963244e-12
1	294.717	1.204921145e-12
1	295.146	1.319043941e-12
1	295.574	1.249502671e-12
1	296.003	1.426128313e-12
1	296.432	1.328854344e-12
1	296.861	1.354186511e-12
1	297.29	1.14340449e-12
1	297.718	1.397202124e-12
1	298.147	1.171221323e-12
1	298.576	1.075035568e-12
1	299.005	1.10836004e-12
1	299.434	9.848195393e-13
1	299.862	1.065298674e-12
1	300.291	1.143629679e-12
1	300.72	1.530041501e-12
1	301.149	1.344244052e-12
1	301.578	1.116148948e-12
1	302.006	1.110841779e-12
1	302.435	1.220582012e-12
1	302.864	1.217437284e-12
1	303.293	1.051370145e-12
1	303.722	1.214838126e-12
1	304.15	9.753404681e-13
1	304.579	1.46005636e-12
1	305.008	1.134954652e-12
1	305.437	9.809678026e-13
1	305.866	1.427983166e-12
1	306.294	1.188351392e-12
1	306.723	1.134013456e-12
1	307.152	1.221608426e-12
1	307.581	1.39002232e-12
1	308.01	1.475141407e-12
1	308.438	9.468645486e-13
1	308.867	1.228685339e-12
1	309.296	1.112905449e-12
1	309.725	1.158761021e-12
1	310.154	1.07150584e-12
1	310.582	1.147711808e-12
1	311.011	1.262190331e-12
1	311.44	8.865290229e-13
1	311.869	1.253297596e-12
1	312.298	9.843084464e-13
1	312.726	1.180626235e-12
1	313.155	1.240536645e-12
1	313.584	1.371652466e-12
1	314.013	1.335560026e-12
1	314.442	1.07119836e-12
1	314.87	1.121958646e-12
1	315.299	1.176818408e-12
1	315.728	1.000588393e-12
1	316.157	1.140839701e-12
1	316.586	1.280795131e-12
1	317.014	1.227918591e-12
1	317.443	1.161363974e-12
1	317.872	1.270508004e-12
1	318.301	1.15177529e-12
1	318.73	1.017564505e-12
1	319.158	1.132956793e-12
1	319.587	1.224591717e-12
1	320.016	1.374136048e-12
1	320.445	1.155059013e-12
1	320.874	1.747191367e-12
1	321.302	1.151925994e-12
1	321.731	1.197904081e-12
1	322.16	9.967677725e-13
1	322.589	8.765444425e-13
1	323.018	1.140619391e-12
1	323.446	1.346169487e-12
1	323.875	8.580530492e-13
1	324.304	1.05687117e-12
1	324.733	1.05165605e-12
1	325.162	1.264409584e-12
1	325.59	1.361411309e-12
1	326.019	9.400619389e-13
1	326.448	7.823152391e-13
1	326.877	1.135956563e-12
1	327.306	1.202194594e-12
1	327.734	1.085915971e-12
1	328.163	1.314747681e-12
1	328.592	1.097135512e-12
1	329.021	1.201173167e-12
1	329.45	1.130875667e-12
1	329.878	1.229526572e-12
1	330.307	1.111001373e-12
1	330.736	1.16420621e-12
1	331.165	1.069772201e-12
1	331.594	9.112852617e-13
1	332.022	1.400340672e-12
1	332.451	9.356440319e-13
1	332.88	1.276591788e-12
1	333.309	1.037478914e-12
1	333.738	9.427786243e-13
1	334.166	9.813937857e-13
1	334.595	1.059587964e-12
1	335.024	1.305458346e-12
1	335.453	1.074002215e-12
1	335.882	1.087412604e-12
1	336.31	1.208572305e-12
1	336.739	1.204875175e-12
1	337.168	1.151056247e-12
1	337.597	1.167032616e-12
1	338.026	1.027185932e-12
1	338.454	1.189036825e-12
1	338.883	8.899783579e-13
1	339.312	9.001146183e-13
1	339.741	1.167833842e-12
1	340.17	9.440654638e-13
1	340.598	1.085458763e-12
1	341.027	1.23483862e-12
1	341.456	1.261121849e-12
1	341.885	8.741312795e-13
1	342.314	1.134722633e-12
1	342.742	8.361604594e-13
1	343.171	1.117392854e-12
1	343.6	1.100412513e-12
1	344.029	1.084060142e-12
1	344.458	1.114253004e-12
1	344.886	1.0179327e-12
1	345.315	1.152060218e-12
1	345.744	1.035527024e-12
1	346.173	1.272751652e-12
1	346.602	1.206529234e-12
1	347.03	9.344805745e-13
1	347.459	9.000481567e-13
1	347.888	9.083637705e-13
1	348.317	1.234314734e-12
1	348.746	1.107454189e-12
1	349.174	1.066786199e-12
1	349.603	1.136822299e-12
1	350.032	1.021976666e-12
1	350.461	1.03087699e-12
1	350.89	1.130446648e-12
1	351.318	1.127278392e-12
1	351.747	9.55225482e-13
1	352.176	1.089329148e-12
1	352.605	1.222859054e-12
1	353.034	1.328498726e-12
1	353.462	1.109143593e-12
1	353.891	1.140439197e-12
1	354.32	1.109854721e-12
1	354.749	1.247898594e-12
1	355.178	1.03304843e-12
1	355.606	8.762172845e-13
1	356.035	1.02175332e-12
1	356.464	8.835586342e-13
1	356.893	1.161031124e-12
1	357.322	1.190502124e-12
1	357.75	9.581566226e-13
1	358.179	8.608894305e-13
1	358.608	9.015367662e-13
1	359.037	9.46217063e-13
1	359.466	8.805500274e-13
1	359.894	7.263321346e-13
1	360.323	1.230182731e-12
1	360.752	9.151067491e-13
1	361.181	1.093170259e-12
1	361.61	1.455076185e-12
1	362.038	9.363570032e-13
1	362.467	1.358848147e-12
1	362.896	1.068850737e-12
1	363.325	1.386394688e-12
1	363.754	9.768485933e-13
1	364.182	9.227448449e-13
1	364.611	1.08001249e-12
1	365.04	9.287434103e-13
1	365.469	1.154080629e-12
1	365.898	9.168432073e-13
1	366.326	1.028282711e-12
1	366.755	9.98105678e-13
1	367.184	7.847893342e-13
1	367.613	1.077197901e-12
1	368.042	9.282624582e-13
1	368.47	1.001229915e-12
1	368.899	1.014286636e-12
1	369.328	9.894852949e-13
1	369.757	1.039912622e-12
1	370.186	1.287635146e-12
1	370.614	9.816318765e-13
1	371.043	1.035007149e-12
1	371.472	1.083413958e-12
1	371.901	8.170404457e-13
1	372.33	9.941127782e-13
1	372.758	7.299343421e-13
1	373.187	1.122010362e-12
1	373.616	9.723671521e-13
1	374.045	7.932782035e-13
1	374.474	1.251260705e-12
1	374.902	8.04737841e-13
1	375.331	6.725359202e-13
1	375.76	8.649556765e-13
1	376.189	8.812307438e-13
1	376.618	1.106970418e-12
1	377.046	1.378476651e-12
1	377.475	1.219930949e-12
1	377.904	1.078536566e-12
1	378.333	1.055747937e-12
1	378.762	8.384835794e-13
1	379.19	1.074748472e-12
1	379.619	9.124166266e-13
1	380.048	9.264379628e-13
1	380.477	1.048528018e-12
1	380.906	9.392324158e-13
1	381.334	8.529898793e-13
1	381.763	1.219483282e-12
1	382.192	1.235968793e-12
1	382.621	1.137935883e-12
1	383.05	1.10534173e-12
1	383.478	9.495294091e-13
1	383.907	9.104303682e-13
1	384.336	1.350204345e-12
1	384.765	1.107505147e-12
1	385.194	1.128781747e-12
1	385.622	1.04965342e-12
1	386.051	1.045760483e-12
1	386.48	1.22464365e-12
1	386.909	1.158448663e-12
1	387.338	1.215948783e-12
1	387.766	1.256034014e-12
1	388.195	9.169568316e-13
1	388.624	9.219985886e-13
1	389.053	1.014769432e-12
1	389.482	9.645528733e-13
1	389.91	1.148260306e-12
1	390.339	8.739178543e-13
1	390.768	1.199212713e-12
1	391.197	1.009047013e-12
1	391.626	8.9264826e-13
1	392.054	1.102199929e-12
1	392.483	8.015519672e-13
1	392.912	1.362373105e-12
1	393.341	8.212478549e-13
1	393.77	1.192528281e-12
1	394.198	1.017821244e-12
1	394.627	1.315707526e-12
1	395.056	1.022663182e-12
1	395.485	1.069974079e-12
1	395.914	7.324972877e-13
1	396.342	9.738252956e-13
1	396.771	1.014898885e-12
1	397.2	1.02733089e-12
1	397.629	9.023457979e-13
1	398.058	8.051844239e-13
1	398.486	1.028105552e-12
1	398.915	1.155509499e-12
1	399.344	1.157598648e-12
1	399.773	1.092480815e-12
1	400.202	1.08570466e-12
1	400.63	9.240494654e-13
1	401.059	9.732602094e-13
1	401.488	9.331750867e-13
1	401.917	8.091968935e-13
1	402.346	9.330947473e-13
1	402.774	7.985414088e-13
1	403.203	9.699726916e-13
1	403.632	1.065113492e-12
1	404.061	1.007730791e-12
1	404.49	1.131656292e-12
1	404.918	1.071651665e-12
1	405.347	9.923352287e-13
1	405.776	8.316300123e-13
1	406.205	8.660653575e-13
1	406.634	9.952087982e-13
1	407.062	1.02629179e-12
1	407.491	7.90808391e-13
1	407.92	1.027459259e-12
1	408.349	9.393195857e-13
1	408.778	6.787008564e-13
1	409.206	9.971849735e-13
1	409.635	1.12729498e-12
1	410.064	8.861930829e-13
1	410.493	9.127514283e-13
1	410.922	8.988581906e-13
1	411.35	1.1637567e-12
1	411.779	9.999271376e-13
1	412.208	1.165278594e-12
1	412.637	1.100615259e-12
1	413.066	1.045150294e-12
1	413.494	8.987133954e-13
1	413.923	1.141061963e-12
1	414.352	1.115143243e-12
1	414.781	8.039082637e-13
1	415.21	1.192072808e-12
1	415.638	9.120816082e-13
1	416.067	8.939691977e-13
1	416.496	9.134497629e-13
1	416.925	8.830524202e-13
1	417.354	1.107801893e-12
1	417.782	1.026557203e-12
1	418.211	7.464423502e-13
1	418.64	1.283518864e-12
1	419.069	8.984802377e-13
1	419.498	7.982681356e-13
1	419.926	9.529463807e-13
1	420.355	7.705855268e-13
1	420.784	1.216287596e-12
1	421.213	9.18266331e-13
1	421.642	7.725422949e-13
1	422.07	9.087391213e-13
1	422.499	8.34145036e-13
1	422.928	1.014365024e-12
1	423.357	1.03260369e-12
1	423.786	1.05144463e-12
1	424.214	8.864537251e-13
1	424.643	9.151126037e-13
1	425.072	9.87319059e-13
1	425.501	6.662238036e-13
1	425.93	7.385829687e-13
1	426.358	1.076060898e-12
1	426.787	8.518715247e-13
1	427.216	1.301944446e-12
1	427.645	7.481043779e-13
1	428.074	6.678379095e-13
1	428.502	9.917418449e-13
1	428.931	8.593401056e-13
1	429.36	8.655668413e-13
1	429.789	1.043334473e-12
1	430.218	1.249532921e-12
1	430.646	9.53219708e-13
1	431.075	8.333792098e-13
1	431.504	6.002893495e-13
1	431.933	9.196822991e-13
1	432.362	7.670216459e-13
1	432.79	9.000942895e-13
1	433.219	8.536470142e-13
1	433.648	8.604761326e-13
1	434.077	9.940775416e-13
1	434.506	9.866883786e-13
1	434.934	1.226870602e-12
1	435.363	8.911643125e-13
1	435.792	1.108272003e-12
1	436.221	1.084969029e-12
1	436.65	9.460497706e-13
1	437.078	1.021768932e-12
1	437.507	1.047414651e-12
1	437.936	1.130181343e-12
1	438.365	8.813835078e-13
1	438.794	1.210809231e-12
1	439.222	1.268372993e-12
1	439.651	1.009032484e-12
1	440.08	1.179510699e-12
1	440.509	9.211945443e-13
1	440.938	1.008304768e-12
1	441.366	9.4927473e-13
1	441.795	1.232764325e-12
1	442.224	1.117695238e-12
1	442.653	1.127843587e-12
1	443.082	9.054072054e-13
1	443.51	9.685593256e-13
1	443.939	9.441751851e-13
1	444.368	8.36380932e-13
1	444.797	9.511747943e-13
1	445.226	1.325138675e-12
1	445.654	9.800913336e-13
1	446.083	1.216580439e-12
1	446.512	1.071708586e-12
1	446.941	1.120089915e-12
1	447.37	1.122185895e-12
1	447.798	1.294885423e-12
1	448.227	1.290425232e-12
1	448.656	1.189486443e-12
1	449.085	9.825475936e-13
1	449.514	1.209441943e-12
1	449.942	1.173315243e-12
1	450.371	1.152834881e-12
1	450.8	1.147295583e-12
1	451.229	1.175103526e-12
1	451.658	1.165298218e-12
1	452.086	1.129050195e-12
1	452.515	1.508799921e-12
1	452.944	1.18907011e-12
1	453.373	1.495610059e-12
1	453.802	1.411236254e-12
1	454.23	1.119898987e-12
1	454.659	1.327116043e-12
1	455.088	1.299967078e-12
1	455.517	1.325628301e-12
1	455.946	9.545888385e-13
1	456.374	1.4775556e-12
1	456.803	1.055280863e-12
1	457.232	1.138442205e-12
1	457.661	1.418506155e-12
1	458.09	1.326060138e-12
1	458.518	1.215154713e-12
1	458.947	1.171188038e-12
1	459.376	1.417654947e-12
1	459.805	1.209963878e-12
1	460.234	1.645608888e-12
1	460.662	1.480550491e-12
1	461.091	1.265290824e-12
1	461.52	1.182187378e-12
1	461.949	1.4164826e-12
1	462.378	1.388433747e-12
1	462.806	1.419475648e-12
1	463.235	1.126286456e-12
1	463.664	1.102410481e-12
1	464.093	1.337696989e-12
1	464.522	1.138326738e-12
1	464.95	1.405867285e-12
1	465.379	1.157386036e-12
1	465.808	1.382794595e-12
1	466.237	1.458127998e-12
1	466.666	1.176078115e-12
1	467.094	1.686073265e-12
1	467.523	1.423661319e-12
1	467.952	1.281136005e-12
1	468.381	1.2351873e-12
1	468.81	1.17164362e-12
1	469.238	1.298882985e-12
1	469.667	1.27612363e-12
1	470.096	1.552862656e-12
1	470.525	1.374269296e-12
1	470.954	1.229538281e-12
1	471.382	1.100128669e-12
1	471.811	1.33423795e-12
1	472.24	1.415121384e-12
1	472.669	1.308774595e-12
1	473.098	1.181316655e-12
1	473.526	1.261728894e-12
1	473.955	1.137062341e-12
1	474.384	1.604929406e-12
1	474.813	1.224448602e-12
1	475.242	1.266279941e-12
1	475.67	1.255152449e-12
1	476.099	1.015330615e-12
1	476.528	1.327099346e-12
1	476.957	9.304514624e-13
1	477.386	7.595871631e-13
1	477.814	1.477530988e-12
1	478.243	1.16612579e-12
1	478.672	1.398937173e-12
1	479.101	1.270251265e-12
1	479.53	1.42389941e-12
1	479.958	1.511983139e-12
1	480.387	1.277912888e-12
1	480.816	1.563025317e-12
1	481.245	1.156013978e-12
1	481.674	1.244457879e-12
1	482.102	1.476169881e-12
1	482.531	1.156821817e-12
1	482.96	1.081879161e-12
1	483.389	1.241264144e-12
1	483.818	1.326947449e-12
1	484.246	1.395075787e-12
1	484.675	1.307264301e-12
1	485.104	1.430868553e-12
1	485.533	1.259590956e-12
1	485.962	1.415123444e-12
1	486.39	1.333901847e-12
1	486.819	1.771389459e-12
1	487.248	1.124427483e-12
1	487.677	1.295716681e-12
1	488.106	1.18429279e-12
1	488.534	1.6451867e-12
1	488.963	1.233858393e-12
1	489.392	1.480388945e-12
1	489.821	1.465315716e-12
1	490.25	1.485862648e-12
1	490.678	1.388134074e-12
1	491.107	1.199743104e-12
1	491.536	1.07313442e-12
1	491.965	1.250864971e-12
1	492.394	1.376430653e-12
1	492.822	1.220638933e-12
1	493.251	1.341684901e-12
1	493.68	1.176296473e-12
1	494.109	1.467083182e-12
1	494.538	1.593163101e-12
1	494.966	1.062261715e-12
1	495.395	1.327005237e-12
1	495.824	1.37190888e-12
1	496.253	1.352562593e-12
1	496.682	1.382962972e-12
1	497.11	1.288822998e-12
1	497.539	1.324056316e-12
1	497.968	1.35510212e-12
1	498.397	1.198197791e-12
1	498.826	1.265788581e-12
1	499.254	1.422802306e-12
1	499.683	1.464207878e-12
1	500.112	1.488796825e-12
1	500.541	1.11870322e-12
1	500.97	1.621840791e-12
1	501.398	1.196425229e-12
1	501.827	1.321123332e-12
1	502.256	1.430460134e-12
1	502.685	1.053061501e-12
1	503.114	1.275293131e-12
1	503.542	1.237296832e-12
1	503.971	1.54360769e-12
1	504.4	1.421061402e-12
1	504.829	1.132721629e-12
1	505.258	1.239188981e-12
1	505.686	1.330789537e-12
1	506.115	1.364610681e-12
1	506.544	1.064090005e-12
1	506.973	1.420577306e-12
1	507.402	1.274842645e-12
1	507.83	1.558387967e-12
1	508.259	1.529694774e-12
1	508.688	1.338717657e-12
1	509.117	1.488590067e-12
1	509.546	1.241966491e-12
1	509.974	1.541837946e-12
1	510.403	1.384892526e-12
1	510.832	1.439465409e-12
1	511.261	1.78799434e-12
1	511.69	1.378257209e-12
1	512.118	1.391402293e-12
1	512.547	1.281403369e-12
1	512.976	1.278041041e-12
1	513.405	1.397731757e-12
1	513.834	1.095554962e-12
1	514.262	1.140122718e-12
1	514.691	1.268076247e-12
1	515.12	1.258344123e-12
1	515.549	1.36154163e-12
1	515.978	1.206692081e-12
1	516.406	1.467187049e-12
1	516.835	1.331660368e-12
1	517.264	1.395636102e-12
1	517.693	1.565257364e-12
1	518.122	1.422022873e-12
1	518.55	1.181699487e-12
1	518.979	1.246504852e-12
1	519.408	9.714983809e-13
1	519.837	1.016624502e-12
1	520.266	1.420503038e-12
1	520.694	1.28974251e-12
1	521.123	1.276787812e-12
1	521.552	1.639001435e-12
1	521.981	1.377762704e-12
1	522.41	1.248771052e-12
1	522.838	1.301869203e-12
1	523.267	1.255679588e-12
1	523.696	1.119039215e-12
1	524.125	1.027481702e-12
1	524.554	1.26590806e-12
1	524.982	1.307548254e-12
1	525.411	1.192351231e-12
1	525.84	1.194994407e-12
1	526.269	1.441814875e-12
1	526.698	1.241140003e-12
1	527.126	1.122366956e-12
1	527.555	1.437668127e-12
1	527.984	1.074883672e-12
1	528.413	1.616128455e-12
1	528.842	1.28894638e-12
1	529.27	1.252770782e-12
1	529.699	1.331645514e-12
1	530.128	1.240355475e-12
1	530.557	1.343273691e-12
1	530.986	1.456590274e-12
1	531.414	1.540473695e-12
1	531.843	1.408177719e-12
1	532.272	1.219520578e-12
1	532.701	1.254478834e-12
1	533.13	1.405706823e-12
1	533.558	1.172670793e-12
1	533.987	1.368904339e-12
1	534.416	1.255979153e-12
1	534.845	1.428708063e-12
1	535.274	1.211450645e-12
1	535.702	1.234667316e-12
1	536.131	1.321593551e-12
1	536.56	1.176011545e-12
1	536.989	1.33329979e-12
1	537.418	1.269214334e-12
1	537.846	1.301612464e-12
1	538.275	1.530466617e-12
1	538.704	1.305182308e-12
1	539.133	1.443122423e-12
1	539.562	1.369937584e-12
1	539.99	1.407724414e-12
1	540.419	1.2358221e-12
1	540.848	1.218470745e-12
1	541.277	1.443261417e-12
1	541.706	1.562144945e-12
1	542.134	1.377279909e-12
1	542.563	1.092409366e-12
1	542.992	1.212287107e-12
1	543.421	1.328555647e-12
1	543.85	1.174340573e-12
1	544.278	1.211821767e-12
1	544.707	1.041372934e-12
1	545.136	1.050247779e-12
1	545.565	1.114958169e-12
1	545.994	1.184891378e-12
1	546.422	1.323128998e-12
1	546.851	1.449315819e-12
1	547.28	1.746457905e-12
1	547.709	1.152510596e-12
1	548.138	1.014355375e-12
1	548.566	1.246471459e-12
1	548.995	1.327772202e-12
1	549.424	1.491604583e-12
1	549.853	1.543134652e-12
1	550.282	1.397916938e-12
1	550.71	1.136920311e-12
1	551.139	1.364538365e-12
1	551.568	1.458431683e-12
1	551.997	1.408184658e-12
1	552.426	1.420958403e-12
1	552.854	1.235866986e-12
1	553.283	1.542822077e-12
1	553.712	1.113846428e-12
1	554.141	1.152334413e-12
1	554.57	1.349353463e-12
1	554.998	1.291256707e-12
1	555.427	1.307231233e-12
1	555.856	1.584460644e-12
1	556.285	1.235626293e-12
1	556.714	1.395531368e-12
1	557.142	1.441530922e-12
1	557.571	1.271653789e-12
1	558	1.227246603e-12
1	558.429	1.156748525e-12
1	558.858	1.413529016e-12
1	559.286	1.561878448e-12
1	559.715	1.124765428e-12
1	560.144	1.394683848e-12
1	560.573	1.254455524e-12
1	561.002	1.430276036e-12
1	561.43	1.092058627e-12
1	561.859	1.470045006e-12
1	562.288	1.205617529e-12
1	562.717	1.097404069e-12
1	563.146	1.258705705e-12
1	563.574	1.298322886e-12
1	564.003	1.168739801e-12
1	564.432	1.105062656e-12
1	564.861	1.383796398e-12
1	565.29	1.144470152e-12
1	565.718	1.138930963e-12
1	566.147	8.851001529e-13
1	566.576	1.235893441e-12
1	567.005	1.031512549e-12
1	567.434	1.089599548e-12
1	567.862	1.421799527e-12
1	568.291	1.057512801e-12
1	568.72	1.306267486e-12
1	569.149	1.202419783e-12
1	569.578	1.172144955e-12
1	570.006	1.166982743e-12
1	570.435	1.226584589e-12
1	570.864	1.194624152e-12
1	571.293	7.446891953e-13
1	571.722	1.113496882e-12
1	572.15	1.168188376e-12
1	572.579	7.802429492e-13
1	573.008	7.41664976e-13
1	573.437	1.211493579e-12
1	573.866	1.181066963e-12
1	574.294	8.419417507e-13
1	574.723	1.155622256e-12
1	575.152	1.107662898e-12
1	575.581	1.324246485e-12
1	576.01	1.021170561e-12
1	576.438	1.12272149e-12
1	576.867	1.363304435e-12
1	577.296	1.429225987e-12
1	577.725	1.136930068e-12
1	578.154	1.396011019e-12
1	578.582	1.102554571e-12
1	579.011	1.190163094e-12
1	579.44	1.093768522e-12
1	579.869	1.038992026e-12
1	580.298	1.21213727e-12
1	580.726	9.446668708e-13
1	581.155	1.111606683e-12
1	581.584	1.005498744e-12
1	582.013	1.290024728e-12
1	582.442	1.364585419e-12
1	582.87	1.226994092e-12
1	583.299	1.254375943e-12
1	583.728	1.414910723e-12
1	584.157	1.295905766e-12
1	584.586	1.339402981e-12
1	585.014	1.216346468e-12
1	585.443	1.008918751e-12
1	585.872	1.26537821e-12
1	586.301	1.11815765e-12
1	586.73	1.273449987e-12
1	587.158	1.076873616e-12
1	587.587	1.082626393e-12
1	588.016	1.003764454e-12
1	588.445	1.211614901e-12
1	588.874	1.125157042e-12
1	589.302	1.309682289e-12
1	589.731	1.058344168e-12
1	590.16	1.460006378e-12
1	590.589	1.08583574e-12
1	591.018	8.397165342e-13
1	591.446	1.393119886e-12
1	591.875	1.284104333e-12
1	592.304	1.362485537e-12
1	592.733	1.133471897e-12
1	593.162	1.048622886e-12
1	593.59	1.125443163e-12
1	594.019	1.122156187e-12
1	594.448	1.319316184e-12
1	594.877	9.869399135e-13
1	595.306	1.176053504e-12
1	595.734	1.010020518e-12
1	596.163	1.34697635e-12
1	596.592	1.013852847e-12
1	597.021	1.327715498e-12
1	597.45	1.287389249e-12
1	597.878	1.154294217e-12
1	598.307	7.911295317e-13
1	598.736	1.189289552e-12
1	599.165	1.308275103e-12
1	599.594	1.305640492e-12
1	600.022	9.908191888e-13
1	600.451	1.567770328e-12
1	600.88	1.432271727e-12
1	601.309	1.11954738e-12
1	601.738	1.290721002e-12
1	602.166	1.242543286e-12
1	602.595	1.372416287e-12
1	603.024	1.159189823e-12
1	603.453	1.038740166e-12
1	603.882	1.274400941e-12
1	604.31	1.132648229e-12
1	604.739	1.363442345e-12
1	605.168	1.300435237e-12
1	605.597	1.220705611e-12
1	606.026	1.562918523e-12
1	606.454	1.258817269e-12
1	606.883	1.089443639e-12
1	607.312	1.542879106e-12
1	607.741	1.083526389e-12
1	608.17	1.207480296e-12
1	608.598	1.362934071e-12
1	609.027	1.344233318e-12
1	609.456	1.27429805e-12
1	609.885	1.306280171e-12
1	610.314	1.214799962e-12
1	610.742	1.475476425e-12
1	611.171	1.203157365e-12
1	611.6	1.327028981e-12
1	612.029	9.544741299e-13
1	612.458	1.361768554e-12
1	612.886	1.15985986e-12
1	613.315	9.921550343e-13
1	613.744	1.274591001e-12
1	614.173	1.440885388e-12
1	614.602	9.764912403e-13
1	615.03	1.271790941e-12
1	615.459	1.231928947e-12
1	615.888	1.219372476e-12
1	616.317	1.206150414e-12
1	616.746	1.070855644e-12
1	617.174	1.120065412e-12
1	617.603	1.115559359e-12
1	618.032	1.091976444e-12
1	618.461	1.006019812e-12
1	618.89	1.340359789e-12
1	619.318	1.147723518e-12
1	619.747	1.20421121e-12
1	620.176	1.163861433e-12
1	620.605	9.520335909e-13
1	621.034	1.41414983e-12
1	621.462	1.195410632e-12
1	621.891	1.190862296e-12
1	622.32	1.273445e-12
1	622.749	1.041431589e-12
1	623.178	1.320803926e-12
1	623.606	1.207947479e-12
1	624.035	1.209353689e-12
1	624.464	8.328699059e-13
1	624.893	1.248503579e-12
1	625.322	1.19365661e-12
1	625.75	9.371443508e-13
1	626.179	1.276018787e-12
1	626.608	1.075511316e-12
1	627.037	8.852156204e-13
1	627.466	1.352623417e-12
1	627.894	1.238232173e-12
1	628.323	9.672350811e-13
1	628.752	9.707735917e-13
1	629.181	1.32855749e-12
1	629.61	1.149233703e-12
1	630.038	9.307561232e-13
1	630.467	1.46209943e-12
1	630.896	1.008855109e-12
1	631.325	1.101163757e-12
1	631.754	1.073709264e-12
1	632.182	1.512608723e-12
1	632.611	1.119474847e-12
1	633.04	1.046647578e-12
1	633.469	1.169735641e-12
1	633.898	1.23334524e-12
1	634.326	1.092587501e-12
1	634.755	1.139877797e-12
1	635.184	1.086341195e-12
1	635.613	1.061220447e-12
1	636.042	9.272568607e-13
1	636.47	1.184536518e-12
1	636.899	1.575122519e-12
1	637.328	1.313597885e-12
1	637.757	1.195275432e-12
1	638.186	9.605373138e-13
1	638.614	1.34097399e-12
1	639.043	1.197826777e-12
1	639.472	1.093862522e-12
1	639.901	1.112881705e-12
1	640.33	1.434510713e-12
1	640.758	1.26465624e-12
1	641.187	1.250559335e-12
1	641.616	1.044467464e-12
1	642.045	9.850066726e-13
1	642.474	1.352058222e-12
1	642.902	1.18940502e-12
1	643.331	1.047412591e-12
1	643.76	8.620802639e-13
1	644.189	9.074854583e-13
1	644.618	1.213375862e-12
1	645.046	8.692551345e-13
1	645.475	1.080430667e-12
1	645.904	9.752737897e-13
1	646.333	1.19701265e-12
1	646.762	1.272769216e-12
1	647.19	1.43153924e-12
1	647.619	1.195908064e-12
1	648.048	1.074590612e-12
1	648.477	1.039393506e-12
1	648.906	1.075529856e-12
1	649.334	1.129201767e-12
1	649.763	1.176534347e-12
1	650.192	1.182326155e-12
1	650.621	1.269556942e-12
1	651.05	1.078770536e-12
1	651.478	1.0443881e-12
1	651.907	1.145093894e-12
1	652.336	9.156679321e-13
1	652.765	1.092692126e-12
1	653.194	1.089959828e-12
1	653.622	1.05998565e-12
1	654.051	1.119362307e-12
1	654.48	1.148510865e-12
1	654.909	9.42274145e-13
1	655.338	9.852346803e-13
1	655.766	1.255598923e-12
1	656.195	9.47987782e-13
1	656.624	1.216303208e-12
1	657.053	1.156400496e-12
1	657.482	1.140999079e-12
1	657.91	9.645242504e-13
1	658.339	1.077617054e-12
1	658.768	1.286510612e-12
1	659.197	1.095409896e-12
1	659.626	1.082456932e-12
1	660.054	1.123202226e-12
1	660.483	1.053431647e-12
1	660.912	1.225373102e-12
1	661.341	1.123482492e-12
1	661.77	1.020646566e-12
1	662.198	1.21575677e-12
1	662.627	1.087658175e-12
1	663.056	1.431926192e-12
1	663.485	8.557114978e-13
1	663.914	1.29397144e-12
1	664.342	1.266996924e-12
1	664.771	1.219945369e-12
1	665.2	9.499874845e-13
1	665.629	9.376122925e-13
1	666.058	9.829910323e-13
1	666.486	1.121507835e-12
1	666.915	1.173708049e-12
1	667.344	1.159794049e-12
1	667.773	1.291310483e-12
1	668.202	1.019950292e-12
1	668.63	1.242657778e-12
1	669.059	1.123655639e-12
1	669.488	1.239492666e-12
1	669.917	9.520551665e-13
1	670.346	1.190061179e-12
1	670.774	8.610752627e-13
1	671.203	1.12649202e-12
1	671.632	1.050749982e-12
1	672.061	1.025137982e-12
1	672.49	9.931118428e-13
1	672.918	1.104840178e-12
1	673.347	1.167899219e-12
1	673.776	8.452148486e-13
1	674.205	6.238184882e-13
1	674.634	1.069162987e-12
1	675.062	6.844026756e-13
1	675.491	8.900839592e-13
1	675.92	9.908171289e-13
1	676.349	1.214002857e-12
1	676.778	1.203392312e-12
1	677.206	8.541621728e-13
1	677.635	1.323539368e-12
1	678.064	1.006656455e-12
1	678.493	9.415455611e-13
1	678.922	1.136469716e-12
1	679.35	1.228121229e-12
1	679.779	1.008009756e-12
1	680.208	1.084690822e-12
1	680.637	9.572300634e-13
1	681.066	1.260327454e-12
1	681.494	8.098703999e-13
1	681.923	1.187488476e-12
1	682.352	9.17767598e-13
1	682.781	1.070608662e-12
1	683.21	1.096799626e-12
1	683.638	1.070664499e-12
1	684.067	1.325592197e-12
1	684.496	8.616013718e-13
1	684.925	9.463337232e-13
1	685.354	9.723170619e-13
1	685.782	1.449227457e-12
1	686.211	1.072393042e-12
1	686.64	1.176850609e-12
1	687.069	1.165213976e-12
1	687.498	9.998870221e-13
1	687.926	1.149709668e-12
1	688.355	1.041691147e-12
1	688.784	8.941835987e-13
1	689.213	1.147561863e-12
1	689.642	1.409340093e-12
1	690.07	1.06410475e-12
1	690.499	1.259682137e-12
1	690.928	1.069086768e-12
1	691.357	1.198259591e-12
1	691.786	1.152454976e-12
1	692.214	1.093513843e-12
1	692.643	1.020238256e-12
1	693.072	1.110251973e-12
1	693.501	8.697466575e-13
1	693.93	1.12181152e-12
1	694.358	1.202067959e-12
1	694.787	1.018986544e-12
1	695.216	1.181239243e-12
1	695.645	1.427512188e-12
1	696.074	1.210077394e-12
1	696.502	9.533341998e-13
1	696.931	8.711988921e-13
1	697.36	9.407110507e-13
1	697.789	1.274388256e-12
1	698.218	9.306588703e-13
1	698.646	9.355156623e-13
1	699.075	7.867557517e-13
1	699.504	8.625846348e-13
1	699.933	9.7570476e-13
1	700.362	1.125353933e-12
1	700.79	1.0829574e-12
1	701.219	7.982386453e-13
1	701.648	1.008222368e-12
1	702.077	1.092748071e-12
1	702.506	9.464109184e-13
1	702.934	1.232635088e-12
1	703.363	9.667523943e-13
1	703.792	1.19916143e-12
1	704.221	8.161747103e-13
1	704.65	9.145464334e-13
1	705.078	9.764117683e-13
1	705.507	6.979344403e-13
1	705.936	8.019846722e-13
1	706.365	1.183760013e-12
1	706.794	9.879524499e-13
1	707.222	7.606555902e-13
1	707.651	1.174548197e-12
1	708.08	1.121911266e-12
1	708.509	1.228912371e-12
1	708.938	1.205680087e-12
1	709.366	7.382077805e-13
1	709.795	1.129272348e-12
1	710.224	1.138646686e-12
1	710.653	1.143519958e-12
1	711.082	8.661659714e-13
1	711.51	9.118109913e-13
1	711.939	1.003747649e-12
1	712.368	1.236220544e-12
1	712.797	1.166488997e-12
1	713.226	1.109910232e-12
1	713.654	1.100586744e-12
1	714.083	1.236016823e-12
1	714.512	1.134768494e-12
1	714.941	8.542040231e-13
1	715.37	1.141452601e-12
1	715.798	1.06422423e-12
1	716.227	9.513665897e-13
1	716.656	1.047759102e-12
1	717.085	1.064296654e-12
1	717.514	1.067762632e-12
1	717.942	1.033992228e-12
1	718.371	1.300848426e-12
1	718.8	1.352951496e-12
1	719.229	1.19599621e-12
1	719.658	1.112587995e-12
1	720.086	1.251541622e-12
1	720.515	1.132986933e-12
1	720.944	1.057767264e-12
1	721.373	9.972261732e-13
1	721.802	1.326396024e-12
1	722.23	7.990004058e-13
1	722.659	1.058771018e-12
1	723.088	1.26756407e-12
1	723.517	6.737237179e-13
1	723.946	1.246028888e-12
1	724.374	8.817585334e-13
1	724.803	9.398816361e-13
1	725.232	9.576589738e-13
1	725.661	9.744256183e-13
1	726.09	8.900174976e-13
1	726.518	8.345678749e-13
1	726.947	7.125758317e-13
1	727.376	1.176428529e-12
1	727.805	9.744167279e-13
1	728.234	1.007246912e-12
1	728.662	1.072808183e-12
1	729.091	9.097710649e-13
1	729.52	1.235594634e-12
1	729.949	8.0944832e-13
1	730.378	9.764939508e-13
1	730.806	6.807201287e-13
1	731.235	1.114186217e-12
1	731.664	9.454121513e-13
1	732.093	1.068683119e-12
1	732.522	9.888613366e-13
1	732.95	9.898299628e-13
1	733.379	9.637210734e-13
1	733.808	9.495026293e-13
1	734.237	7.801175613e-13
1	734.666	7.922096681e-13
1	735.094	1.067310194e-12
1	735.523	8.952707282e-13
1	735.952	9.948100286e-13
1	736.381	1.166313682e-12
1	736.81	1.007693495e-12
1	737.238	1.055069226e-12
1	737.667	9.770129584e-13
1	738.096	1.098452709e-12
1	738.525	1.258467722e-12
1	738.954	8.679730112e-13
1	739.382	6.839667721e-13
1	739.811	7.151192616e-13
1	740.24	1.09229173e-12
1	740.669	1.064091957e-12
1	741.098	1.019345849e-12
1	741.526	1.107746924e-12
1	741.955	1.068874156e-12
1	742.384	8.653531993e-13
1	742.813	1.053565763e-12
1	743.242	1.085384278e-12
1	743.67	8.705124837e-13
1	744.099	1.050113447e-12
1	744.528	7.504212638e-13
1	744.957	1.138077696e-12
1	745.386	9.752835475e-13
1	745.814	1.192179602e-12
1	746.243	9.105880112e-13
1	746.672	1.15285136e-12
1	747.101	1.044149251e-12
1	747.53	7.209573108e-13
1	747.958	1.030704493e-12
1	748.387	1.112557637e-12
1	748.816	1.18811341e-12
1	749.245	8.784415252e-13
1	749.674	8.732047203e-13
1	750.102	8.019337147e-13
1	750.531	9.934907714e-13
1	750.96	1.019479206e-12
1	751.389	7.18182729e-13
1	751.818	9.754950753e-13
1	752.246	9.490062815e-13
1	752.675	1.087010907e-12
1	753.104	8.424557709e-13
1	753.533	1.209672987e-12
1	753.962	9.529501754e-13
1	754.39	9.018423486e-13
1	754.819	1.149509632e-12
1	755.248	7.894664198e-13
1	755.677	9.522979193e-13
1	756.106	1.01418754e-12
1	756.534	8.605993522e-13
1	756.963	1.18223801e-12
1	757.392	1.176020219e-12
1	757.821	1.070771184e-12
1	758.25	1.208739489e-12
1	758.678	9.10160944e-13
1	759.107	9.067341062e-13
1	759.536	9.575482768e-13
1	759.965	1.043544916e-12
1	760.394	7.174785939e-13
1	760.822	9.209819322e-13
1	761.251	8.731029138e-13
1	761.68	8.930378138e-13
1	762.109	8.187151044e-13
1	762.538	1.00956808e-12
1	762.966	9.199683116e-13
1	763.395	1.177497986e-12
1	763.824	1.132136811e-12
1	764.253	9.672596925e-13
1	764.682	8.54489114e-13
1	765.11	1.171847992e-12
1	765.539	1.050698157e-12
1	765.968	9.460516138e-13
1	766.397	1.121994533e-12
1	766.826	7.342785234e-13
1	767.254	8.075827875e-13
1	767.683	1.082887903e-12
1	768.112	6.308717112e-13
1	768.541	1.195066615e-12
1	768.97	8.856279425e-13
1	769.398	1.268256225e-12
1	769.827	9.472639687e-13
1	770.256	7.768073294e-13
1	770.685	7.890208669e-13
1	771.114	1.101621073e-12
1	771.542	1.016443223e-12
1	771.971	1.14603986e-12
1	772.4	1.158521846e-12
1	772.829	1.065063619e-12
1	773.258	8.021923512e-13
1	773.686	1.230856454e-12
1	774.115	9.717969702e-13
1	774.544	1.134899683e-12
1	774.973	9.479584001e-13
1	775.402	9.611112904e-13
1	775.83	1.012910567e-12
1	776.259	8.942179679e-13
1	776.688	1.095531326e-12
1	777.117	8.813002411e-13
1	777.546	7.834150537e-13
1	777.974	1.118496571e-12
1	778.403	1.032652479e-12
1	778.832	1.084293245e-12
1	779.261	8.878196572e-13
1	779.69	8.831354159e-13
1	780.118	1.162616553e-12
1	780.547	7.411702545e-13
1	780.976	1.053385569e-12
1	781.405	9.016542396e-13
1	781.834	8.958191177e-13
1	782.262	1.127144168e-12
1	782.691	1.015702713e-12
1	783.12	1.374252491e-12
1	783.549	1.143396684e-12
1	783.978	8.068237918e-13
1	784.406	9.759515245e-13
1	784.835	9.721995344e-13
1	785.264	9.579586473e-13
1	785.693	1.069854491e-12
1	786.122	1.089113717e-12
1	786.55	9.593191042e-13
1	786.979	1.00149034e-12
1	787.408	1.046439953e-12
1	787.837	8.47301721e-13
1	788.266	9.13194108e-13
1	788.694	9.027169745e-13
1	789.123	8.958671478e-13
1	789.552	9.003938545e-13
1	789.981	8.897620054e-13
1	790.41	1.038417182e-12
1	790.838	9.793910474e-13
1	791.267	1.161371021e-12
1	791.696	9.760837971e-13
1	792.125	1.063040172e-12
1	792.554	5.280232089e-13
1	792.982	7.57306327e-13
1	793.411	1.124554768e-12
1	793.84	1.197576109e-12
1	794.269	8.883065724e-13
1	794.698	7.057194998e-13
1	795.126	8.393620543e-13
1	795.555	1.034928653e-12
1	795.984	7.594912112e-13
1	796.413	9.586677155e-13
1	796.842	9.068213845e-13
1	797.27	8.516158698e-13
1	797.699	1.018618349e-12
1	798.128	9.344794903e-13
1	798.557	7.926044261e-13
1	798.986	9.884452198e-13
1	799.414	9.503608837e-13
1	799.843	1.032250023e-12
1	800.272	9.638387094e-13
1	800.701	9.841438645e-13
1	801.13	7.962916893e-13
1	801.558	9.485165474e-13
1	801.987	6.723956786e-13
1	802.416	1.044274584e-12
1	802.845	6.979373676e-13
1	803.274	8.40748803e-13
1	803.702	9.892356032e-13
1	804.131	1.170185259e-12
1	804.56	8.745749893e-13
1	804.989	9.104047811e-13
1	805.418	6.568326612e-13
1	805.846	1.008481059e-12
1	806.275	6.823253984e-13
1	806.704	6.992595522e-13
1	807.133	1.076962738e-12
1	807.562	1.074073556e-12
1	807.99	8.110858448e-13
1	808.419	7.192473613e-13
1	808.848	6.84390912e-13
1	809.277	8.473526785e-13
1	809.706	9.376838498e-13
1	810.134	1.087238155e-12
1	810.563	9.98564946e-13
1	810.992	8.171656711e-13
1	811.421	9.408023405e-13
1	811.85	9.896467326e-13
1	812.278	9.32838984e-13
1	812.707	8.600861993e-13
1	813.136	1.074325308e-12
1	813.565	8.573333016e-13
1	813.994	7.868730624e-13
1	814.422	1.025591396e-12
1	814.851	1.295071364e-12
1	815.28	8.992977803e-13
1	815.709	1.119259199e-12
1	816.138	8.635698493e-13
1	816.566	7.708136429e-13
1	816.995	1.03457889e-12
1	817.424	1.033009073e-12
1	817.853	1.114603418e-12
1	818.282	1.007100111e-12
1	818.71	9.016248577e-13
1	819.139	1.398172485e-12
1	819.568	1.003751552e-12
1	819.997	1.094567687e-12
1	820.426	1.002959217e-12
1	820.854	1.081577427e-12
1	821.283	9.773490611e-13
1	821.712	8.97953207e-13
1	822.141	9.354979898e-13
1	822.57	9.276611597e-13
1	822.998	9.679246337e-13
1	823.427	1.024645321e-12
1	823.856	9.945015731e-13
1	824.285	7.090835081e-13
1	824.714	9.630189441e-13
1	825.142	9.310330285e-13
1	825.571	1.062238947e-12
1	826	9.147335667e-13
1	826.429	8.689346985e-13
1	826.858	1.043561613e-12
1	827.286	7.108218636e-13
1	827.715	8.659829581e-13
1	828.144	7.509452587e-13
1	828.573	9.434004142e-13
1	829.002	9.118756097e-13
1	829.43	8.666753296e-13
1	829.859	8.773111903e-13
1	830.288	9.100072041e-13
1	830.717	1.107559899e-12
1	831.146	1.073045298e-12
1	831.574	1.108623501e-12
1	832.003	8.476424857e-13
1	832.432	1.025060462e-12
1	832.861	9.854649648e-13
1	833.29	1.030991481e-12
1	833.718	9.992935299e-13
1	834.147	8.468032048e-13
1	834.576	7.819312689e-13
1	835.005	5.782684444e-13
1	835.434	8.846426738e-13
1	835.862	9.447322482e-13
1	836.291	1.019579928e-12
1	836.72	1.013791048e-12
1	837.149	8.940259557e-13
1	837.578	1.033250959e-12
1	838.006	8.990460828e-13
1	838.435	1.049458372e-12
1	838.864	7.950087528e-13
1	839.293	7.935288711e-13
1	839.722	1.026240724e-12
1	840.15	8.560208206e-13
1	840.579	7.74925046e-13
1	841.008	1.224691464e-12
1	841.437	1.073589893e-12
1	841.866	8.439541383e-13
1	842.294	1.184992209e-12
1	842.723	8.093063979e-13
1	843.152	9.096604763e-13
1	843.581	9.341054406e-13
1	844.01	8.193310939e-13
1	844.438	8.865846967e-13
1	844.867	9.052093385e-13
1	845.296	8.503544006e-13
1	845.725	7.928894086e-13
1	846.154	1.289725922e-12
1	846.582	8.985300026e-13
1	847.011	9.483217163e-13
1	847.44	9.265964732e-13
1	847.869	9.277942997e-13
1	848.298	1.087134506e-12
1	848.726	9.049948291e-13
1	849.155	1.037434678e-12
1	849.584	9.651873484e-13
1	850.013	1.155127318e-12
1	850.442	9.052769385e-13
1	850.87	5.566000677e-13
1	851.299	7.862785943e-13
1	851.728	8.691570684e-13
1	852.157	9.839351556e-13
1	852.586	8.740949587e-13
1	853.014	9.669805104e-13
1	853.443	9.133761456e-13
1	853.872	1.325755586e-12
1	854.301	7.919590005e-13
1	854.73	1.085211782e-12
1	855.158	7.183550629e-13
1	855.587	8.306054412e-13
1	856.016	6.842538688e-13
1	856.445	8.998001996e-13
1	856.874	1.040753855e-12
1	857.302	1.095074118e-12
1	857.731	6.689375616e-13
1	858.16	8.45271444e-13
1	858.589	9.389287308e-13
1	859.018	8.088009971e-13
1	859.446	1.001676389e-12
1	859.875	9.357664383e-13
1	860.304	9.504910964e-13
1	860.733	8.136125237e-13
1	861.162	8.958622689e-13
1	861.59	7.731856605e-13
1	862.019	8.723998086e-13
1	862.448	8.258095271e-13
1	862.877	7.808265753e-13
1	863.306	1.006950166e-12
1	863.734	1.007063898e-12
1	864.163	8.585526495e-13
1	864.592	7.287276793e-13
1	865.021	9.613590306e-13
1	865.45	1.068687131e-12
[truncated: 378 more rows]
