# Supplementary material for: Development of In Situ Monitoring Sensor for Oil Spills in the Mediterranean Sea Using Portable Mass Spectrometry
Source: Molecules. 2026 Apr 29;31(9):1488. doi: 10.3390/molecules31091488 (PMC13164764; doi:10.3390/molecules31091488)
Supplement: Supplementary file 1 [file molecules-31-01488-s001.zip › DataSet S5 larnaca tetrachloroethylene.dat]

PV MassSpec-23.06.00
Plot Data Export
Bin Trend
Curve	X	Y
1
1	10.422	4.067412368e-13
1	10.851	3.607083707e-13
1	11.28	1.401406524e-13
1	11.709	4.999999912e-15
1	12.138	1.662895895e-13
1	12.566	4.999999912e-15
1	12.995	3.196731616e-13
1	13.424	7.301918673e-14
1	13.853	1.972491452e-13
1	14.282	2.411548879e-13
1	14.71	7.114274447e-14
1	15.139	1.76423058e-13
1	15.568	3.238511076e-13
1	15.997	1.34876607e-13
1	16.426	2.008965639e-14
1	16.854	5.258091868e-14
1	17.283	2.644450143e-13
1	17.712	8.768124573e-14
1	18.141	8.726693142e-14
1	18.57	2.197499181e-13
1	18.998	6.063515846e-14
1	19.427	6.254984595e-14
1	19.856	1.107676776e-13
1	20.285	2.199633975e-13
1	20.714	1.350264437e-13
1	21.142	2.635332816e-13
1	21.571	8.981720532e-14
1	22	2.628966652e-13
1	22.429	2.651786126e-13
1	22.858	3.420564613e-13
1	23.286	1.650575699e-13
1	23.715	1.990237673e-13
1	24.144	2.036208658e-13
1	24.573	2.253568155e-13
1	25.002	3.737789158e-13
1	25.43	2.441154917e-13
1	25.859	2.48857521e-13
1	26.288	2.676338155e-13
1	26.717	2.553517022e-13
1	27.146	1.98523286e-13
1	27.574	1.231810742e-13
1	28.003	6.587869898e-14
1	28.432	2.226410516e-13
1	28.861	4.999999912e-15
1	29.29	2.159892138e-13
1	29.718	5.763836945e-14
1	30.147	2.736491047e-13
1	30.576	3.460967136e-14
1	31.005	1.088305065e-13
1	31.434	1.88093112e-13
1	31.862	3.683875037e-13
1	32.291	3.455273177e-13
1	32.72	1.9509161e-13
1	33.149	2.761670016e-13
1	33.578	1.809427852e-13
1	34.006	7.447650352e-14
1	34.435	8.094811984e-14
1	34.864	3.920116727e-13
1	35.293	1.6791634e-13
1	35.722	2.613277433e-13
1	36.15	2.630077959e-14
1	36.579	1.730119411e-13
1	37.008	4.927057026e-13
1	37.437	3.013258046e-13
1	37.866	3.013453744e-13
1	38.294	1.438142547e-13
1	38.723	2.598391066e-13
1	39.152	2.725325933e-13
1	39.581	2.709430987e-13
1	40.01	1.044498282e-13
1	40.438	2.418619775e-13
1	40.867	1.827105362e-13
1	41.296	2.501003961e-13
1	41.725	3.24276142e-13
1	42.154	4.197481663e-13
1	42.582	1.507442446e-13
1	43.011	3.286000486e-13
1	43.44	2.445062382e-13
1	43.869	1.484618364e-14
1	44.298	1.962845034e-13
1	44.726	1.474487036e-13
1	45.155	1.764573459e-13
1	45.584	4.415663798e-13
1	46.013	3.49195011e-13
1	46.442	1.143609675e-13
1	46.87	2.559099308e-13
1	47.299	1.522554055e-13
1	47.728	5.101363125e-13
1	48.157	2.561498648e-13
1	48.586	1.611842577e-13
1	49.014	3.769637868e-13
1	49.443	2.523705257e-13
1	49.872	2.793107542e-13
1	50.301	3.387717353e-13
1	50.73	2.218898486e-13
1	51.158	2.436101451e-13
1	51.587	4.999999912e-15
1	52.016	1.732538538e-13
1	52.445	2.491307941e-13
1	52.874	1.895886199e-13
1	53.302	1.290602011e-13
1	53.731	2.308823434e-13
1	54.16	3.402240512e-13
1	54.589	1.097766084e-13
1	55.018	2.864131187e-13
1	55.446	2.091102085e-13
1	55.875	2.350476042e-13
1	56.304	4.733123073e-13
1	56.733	3.108912054e-13
1	57.162	2.623815336e-13
1	57.59	1.672601266e-13
1	58.019	2.113636821e-13
1	58.448	2.384067878e-13
1	58.877	1.85676073e-13
1	59.306	3.088934002e-13
1	59.734	1.035968322e-13
1	60.163	1.227374593e-13
1	60.592	1.788851998e-13
1	61.021	3.430828484e-13
1	61.45	3.691141902e-13
1	61.878	2.75403127e-13
1	62.307	4.495567059e-14
1	62.736	2.068723746e-13
1	63.165	1.76419182e-13
1	63.594	1.86494849e-13
1	64.022	2.76501993e-13
1	64.451	3.058975328e-13
1	64.88	2.01480976e-13
1	65.309	2.34842961e-13
1	65.738	2.410246753e-13
1	66.166	1.503838558e-13
1	66.595	1.342312356e-13
1	67.024	1.114572166e-13
1	67.453	3.804102216e-13
1	67.882	2.28726814e-13
1	68.31	1.214809774e-13
1	68.739	2.406475897e-13
1	69.168	9.125005981e-14
1	69.597	1.871167609e-13
1	70.026	2.341554413e-13
1	70.454	7.45597838e-14
1	70.883	3.507561808e-13
1	71.312	1.58364668e-13
1	71.741	4.295525795e-13
1	72.17	1.262191035e-13
1	72.598	2.102658596e-13
1	73.027	2.712897994e-13
1	73.456	6.190154726e-14
1	73.885	2.400864067e-13
1	74.314	2.236948691e-13
1	74.742	1.28737014e-13
1	75.171	3.191937274e-14
1	75.6	3.215540356e-14
1	76.029	5.729856693e-14
1	76.458	6.464571716e-14
1	76.886	4.999999912e-15
1	77.315	1.398586108e-13
1	77.744	6.542525853e-14
1	78.173	4.999999912e-15
1	78.602	4.999999912e-15
1	79.03	5.961279647e-14
1	79.459	4.999999912e-15
1	79.888	1.275931265e-13
1	80.317	2.37779089e-13
1	80.746	1.731324502e-13
1	81.174	1.59036548e-13
1	81.603	8.133797184e-14
1	82.032	2.708001466e-13
1	82.461	7.010665377e-14
1	82.89	2.659092293e-13
1	83.318	4.60937034e-14
1	83.747	1.032374463e-13
1	84.176	1.053175694e-13
1	84.605	2.896156351e-13
1	85.034	3.109255475e-13
1	85.462	3.933603118e-13
1	85.891	2.047951788e-13
1	86.32	8.858129616e-14
1	86.749	3.465076804e-13
1	87.178	1.767766706e-13
1	87.606	3.555481647e-13
1	88.035	4.162585532e-14
1	88.464	1.325721894e-13
1	88.893	3.781410135e-13
1	89.322	3.163698145e-13
1	89.75	1.438436501e-13
1	90.179	1.56802563e-13
1	90.608	1.832051356e-13
1	91.037	1.262890888e-14
1	91.466	2.967238e-13
1	91.894	2.009443095e-13
1	92.323	1.220127108e-13
1	92.752	3.266952139e-13
1	93.181	9.927299325e-14
1	93.61	1.434372369e-13
1	94.038	5.795571542e-14
1	94.467	2.149119776e-13
1	94.896	1.994390438e-13
1	95.325	2.111786088e-13
1	95.754	3.636396197e-13
1	96.182	1.91825478e-13
1	96.611	8.074445247e-14
1	97.04	8.734142966e-14
1	97.469	9.934642085e-14
1	97.898	2.473953659e-13
1	98.326	4.928247751e-14
1	98.755	1.121780349e-13
1	99.184	7.390068375e-14
1	99.613	4.618538624e-13
1	100.042	5.10081208e-14
1	100.47	4.790159697e-14
1	100.899	1.436919025e-13
1	101.328	1.048866804e-13
1	101.757	1.569259588e-13
1	102.186	6.72870505e-14
1	102.614	3.400606077e-13
1	103.043	2.201241576e-13
1	103.472	2.586913702e-13
1	103.901	2.463993636e-13
1	104.33	5.180727266e-14
1	104.758	5.969798766e-14
1	105.187	7.368227122e-14
1	105.616	4.999999912e-15
1	106.045	4.999999912e-15
1	106.474	7.584665047e-14
1	106.902	4.999999912e-15
1	107.331	7.953395429e-14
1	107.76	1.299327941e-13
1	108.189	7.513954736e-14
1	108.618	1.127323061e-13
1	109.046	1.162305658e-13
1	109.475	1.48959824e-13
1	109.904	8.33573526e-14
1	110.333	2.409394299e-13
1	110.762	4.589190627e-14
1	111.19	1.262415601e-13
1	111.619	4.999999912e-15
1	112.048	4.206551286e-14
1	112.477	1.109439824e-13
1	112.906	2.095137079e-13
1	113.334	1.40999571e-13
1	113.763	2.128239127e-13
1	114.192	1.852764903e-13
1	114.621	3.571572291e-13
1	115.05	1.061774502e-13
1	115.478	2.881054228e-13
1	115.907	3.345134228e-13
1	116.336	1.029337951e-13
1	116.765	2.173103955e-13
1	117.194	1.464458302e-13
1	117.622	7.370869187e-14
1	118.051	1.878257478e-13
1	118.48	1.76379961e-13
1	118.909	1.464301499e-13
1	119.338	2.587069827e-13
1	119.766	2.032624421e-13
1	120.195	1.45983567e-13
1	120.624	3.063921187e-13
1	121.053	2.767790879e-13
1	121.482	2.023918142e-13
1	121.91	4.999999912e-15
1	122.339	1.304812378e-13
1	122.768	2.589958684e-13
1	123.197	1.691532656e-13
1	123.626	2.115821217e-13
1	124.054	3.338455001e-13
1	124.483	1.855810427e-13
1	124.912	9.99898203e-14
1	125.341	2.461662601e-13
1	125.77	1.687497662e-13
1	126.198	3.560471145e-14
1	126.627	8.942053641e-14
1	127.056	1.491704031e-13
1	127.485	2.066226151e-13
1	127.914	6.911058368e-14
1	128.342	1.261916732e-13
1	128.771	2.895288718e-14
1	129.2	1.890431171e-13
1	129.629	1.29026889e-13
1	130.058	1.276322797e-13
1	130.486	4.240049067e-14
1	130.915	3.409649136e-14
1	131.344	2.690460972e-13
1	131.773	9.861187387e-14
1	132.202	1.590746577e-13
1	132.63	1.693315085e-13
1	133.059	8.791431531e-14
1	133.488	4.999999912e-15
1	133.917	1.394874748e-13
1	134.346	8.86762655e-14
1	134.774	1.708652208e-13
1	135.203	9.841405441e-14
1	135.632	1.117833107e-13
1	136.061	3.533308357e-13
1	136.49	1.73732773e-13
1	136.918	2.790277232e-13
1	137.347	1.137753357e-13
1	137.776	3.306958928e-13
1	138.205	2.283448495e-13
1	138.634	2.046443256e-13
1	139.062	2.549648589e-13
1	139.491	2.584425458e-13
1	139.92	3.34599644e-13
1	140.349	1.815402212e-13
1	140.778	2.180840686e-13
1	141.206	1.838700904e-13
1	141.635	8.306552603e-14
1	142.064	4.999999912e-15
1	142.493	1.618726989e-13
1	142.922	2.868553648e-14
1	143.35	5.911821054e-14
1	143.779	2.578118925e-13
1	144.208	4.999999912e-15
1	144.637	1.537792788e-13
1	145.066	1.041286469e-13
1	145.494	4.475561631e-13
1	145.923	1.088266169e-13
1	146.352	2.899809299e-13
1	146.781	2.712143932e-13
1	147.21	1.02212035e-13
1	147.638	1.702305831e-13
1	148.067	4.839374344e-13
1	148.496	2.02217461e-13
1	148.925	2.371708786e-13
1	149.354	1.193802273e-13
1	149.782	1.838172355e-13
1	150.211	2.525624566e-13
1	150.64	9.168001373e-14
1	151.069	7.996489755e-14
1	151.498	1.737611655e-13
1	151.926	4.999999912e-15
1	152.355	4.999999912e-15
1	152.784	1.880441468e-13
1	153.213	5.330665651e-14
1	153.642	7.395845817e-14
1	154.07	2.091431412e-14
1	154.499	4.999999912e-15
1	154.928	1.567516191e-13
1	155.357	3.254935384e-13
1	155.786	1.476739331e-13
1	156.214	4.240835114e-14
1	156.643	2.30864698e-13
1	157.072	2.302173751e-13
1	157.501	6.04589214e-14
1	157.93	1.505562304e-13
1	158.358	2.087096907e-13
1	158.787	1.437085043e-13
1	159.216	7.59916083e-14
1	159.645	1.48315442e-13
1	160.074	5.889688422e-14
1	160.502	2.694731374e-13
1	160.931	1.452745259e-13
1	161.36	1.153344998e-13
1	161.789	1.117850387e-14
1	162.218	3.312433335e-13
1	162.646	4.999999912e-15
1	163.075	1.69813355e-13
1	163.504	1.729581105e-13
1	163.933	2.48901648e-13
1	164.362	6.968550899e-14
1	164.79	4.999999912e-15
1	165.219	1.559965536e-13
1	165.648	1.233711213e-13
1	166.077	1.717897471e-13
1	166.506	3.494614537e-13
1	166.934	2.836503547e-13
1	167.363	1.43500866e-13
1	167.792	1.498637911e-13
1	168.221	4.999999912e-15
1	168.65	1.195839218e-13
1	169.078	1.248704916e-13
1	169.507	8.584495961e-14
1	169.936	2.200320411e-13
1	170.365	1.26091764e-13
1	170.794	1.236130203e-13
1	171.222	5.439964749e-14
1	171.651	1.242329265e-13
1	172.08	1.265637985e-13
1	172.509	1.608365676e-13
1	172.938	4.999999912e-15
1	173.366	9.357505005e-14
1	173.795	4.999999912e-15
1	174.224	7.125833398e-14
1	174.653	9.887140477e-14
1	175.082	9.514397191e-14
1	175.51	5.579033329e-14
1	175.939	1.770097198e-13
1	176.368	1.878052564e-13
1	176.797	4.999999912e-15
1	177.226	4.999999912e-15
1	177.654	1.115600125e-13
1	178.083	7.265199455e-14
1	178.512	1.103994825e-13
1	178.941	8.350721644e-14
1	179.37	4.999999912e-15
1	179.798	5.440942564e-14
1	180.227	3.397667618e-13
1	180.656	1.00380621e-13
1	181.085	1.092957241e-13
1	181.514	4.999999912e-15
1	181.942	2.528455418e-13
1	182.371	2.362052069e-13
1	182.8	1.296311691e-13
1	183.229	4.205087613e-14
1	183.658	1.722608194e-13
1	184.086	1.193606168e-13
1	184.515	1.376746753e-13
1	184.944	2.966131572e-13
1	185.373	2.543556999e-13
1	185.802	4.95116643e-14
1	186.23	2.432634985e-13
1	186.659	1.534482719e-13
1	187.088	1.830494578e-13
1	187.517	1.777765896e-13
1	187.946	1.785688432e-13
1	188.374	1.772790356e-13
1	188.803	8.479507244e-14
1	189.232	1.584802032e-13
1	189.661	2.197215934e-13
1	190.09	2.035239653e-13
1	190.518	2.236664223e-13
1	190.947	4.999999912e-15
1	191.376	1.962081349e-13
1	191.805	1.723518653e-13
1	192.234	1.625553533e-13
1	192.662	4.999999912e-15
1	193.091	2.102205671e-14
1	193.52	1.805716221e-13
1	193.949	4.700057075e-14
1	194.378	2.650630366e-13
1	194.806	1.809800682e-13
1	195.235	1.164225509e-13
1	195.664	1.674785798e-13
1	196.093	4.999999912e-15
1	196.522	2.242462536e-13
1	196.95	2.412724426e-13
1	197.379	3.276118797e-13
1	197.808	1.923367065e-13
1	198.237	4.999999912e-15
1	198.666	5.254180608e-14
1	199.094	2.670037585e-14
1	199.523	2.609947848e-13
1	199.952	1.616033967e-13
1	200.381	1.250751889e-13
1	200.81	1.931695906e-14
1	201.238	1.461177371e-13
1	201.667	1.4548211e-13
1	202.096	7.164421508e-14
1	202.525	1.493231943e-13
1	202.954	1.267009365e-13
1	203.382	6.625478161e-14
1	203.811	1.170669464e-13
1	204.24	1.12371897e-13
1	204.669	4.086853468e-13
1	205.098	1.222164188e-13
1	205.526	6.986175961e-14
1	205.955	5.004047036e-14
1	206.384	3.387515149e-14
1	206.813	8.268159649e-14
1	207.242	1.490787474e-14
1	207.67	4.678214467e-14
1	208.099	4.999999912e-15
1	208.528	1.153951744e-13
1	208.957	3.672935979e-13
1	209.386	2.697159445e-13
1	209.814	1.811092915e-13
1	210.243	2.993201119e-13
1	210.672	1.388606569e-13
1	211.101	2.846688542e-13
1	211.53	1.521398025e-13
1	211.958	2.729527216e-13
1	212.387	4.999999912e-15
1	212.816	2.199527046e-13
1	213.245	1.573803479e-13
1	213.674	2.673233813e-13
1	214.102	1.450453256e-13
1	214.531	8.490377726e-14
1	214.96	8.581163395e-14
1	215.389	4.999999912e-15
1	215.818	4.999999912e-15
1	216.246	4.999999912e-15
1	216.675	4.999999912e-15
1	217.104	1.896914564e-13
1	217.533	4.593401397e-14
1	217.962	9.316566886e-14
1	218.39	3.970039358e-14
1	218.819	9.03313882e-14
1	219.248	6.171446817e-14
1	219.677	1.221400368e-13
1	220.106	7.70982399e-14
1	220.534	2.302203025e-13
1	220.963	2.035297657e-13
1	221.392	1.715330894e-13
1	221.821	2.042839097e-13
1	222.25	2.115713204e-13
1	222.678	1.307192202e-13
1	223.107	1.636942941e-13
1	223.536	1.418251774e-13
1	223.965	1.306056229e-13
1	224.394	1.816136759e-13
1	224.822	1.701052222e-13
1	225.251	1.766786587e-13
1	225.68	4.999999912e-15
1	226.109	1.270055025e-13
1	226.538	1.217698224e-13
1	226.966	1.362761087e-13
1	227.395	6.588945969e-14
1	227.824	4.999999912e-15
1	228.253	1.88493657e-13
1	228.682	6.538802973e-14
1	229.11	1.263326737e-13
1	229.539	1.072948967e-13
1	229.968	2.195472401e-13
1	230.397	7.878029826e-15
1	230.826	2.345393031e-13
1	231.254	3.105459954e-14
1	231.683	2.022194397e-13
1	232.112	2.977012083e-13
1	232.541	1.689456544e-13
1	232.97	1.231860344e-13
1	233.398	4.999999912e-15
1	233.827	1.10166352e-13
1	234.256	2.056432552e-13
1	234.685	2.789895593e-13
1	235.114	1.18755388e-13
1	235.542	2.962840747e-13
1	235.971	1.158133648e-13
1	236.4	6.186724581e-14
1	236.829	4.926972458e-14
1	237.258	4.315851062e-14
1	237.686	1.214515413e-13
1	238.115	6.652017397e-14
1	238.544	4.999999912e-15
1	238.973	3.120051282e-14
1	239.402	1.677772504e-13
1	239.83	3.521095633e-13
1	240.259	1.746337721e-13
1	240.688	1.184439374e-13
1	241.117	5.139100679e-14
1	241.546	1.36343668e-13
1	241.974	1.920237244e-14
1	242.403	4.999999912e-15
1	242.832	2.300175838e-13
1	243.261	1.193429849e-13
1	243.69	9.443980971e-14
1	244.118	2.903726521e-13
1	244.547	2.14003091e-13
1	244.976	6.204841599e-14
1	245.405	1.64685404e-13
1	245.834	4.999999912e-15
1	246.262	1.403913878e-13
1	246.691	2.535212437e-13
1	247.12	2.684800082e-13
1	247.549	2.82118621e-13
1	247.978	9.933660882e-14
1	248.406	2.41193079e-13
1	248.835	2.555436602e-13
1	249.264	9.383456739e-14
1	249.693	1.437511134e-14
1	250.122	1.208276914e-13
1	250.55	7.257753697e-14
1	250.979	1.668821196e-13
1	251.408	1.85530153e-13
1	251.837	3.501611165e-14
1	252.266	5.750222076e-14
1	252.694	9.572960371e-14
1	253.123	2.885951027e-13
1	253.552	4.985734861e-14
1	253.981	5.72857869e-14
1	254.41	2.232786167e-13
1	254.838	1.626356385e-13
1	255.267	2.023261929e-13
1	255.696	1.047279939e-13
1	256.125	2.166503061e-13
1	256.554	4.999999912e-15
1	256.982	2.653489949e-13
1	257.411	2.364265467e-13
1	257.84	4.999999912e-15
1	258.269	2.816200506e-13
1	258.698	1.794904015e-13
1	259.126	4.031362104e-13
1	259.555	1.108744308e-13
1	259.984	2.028305367e-13
1	260.413	1.734320966e-13
1	260.842	4.999999912e-15
1	261.27	1.686273462e-13
1	261.699	1.162403642e-13
1	262.128	2.244597195e-13
1	262.557	2.864346672e-13
1	262.986	1.829563654e-13
1	263.414	5.654539879e-14
1	263.843	1.086924333e-13
1	264.272	5.059773672e-14
1	264.701	9.292276692e-14
1	265.13	9.930035581e-14
1	265.558	1.604545761e-13
1	265.987	2.138934104e-13
1	266.416	1.169357173e-13
1	266.845	1.945794058e-13
1	267.274	5.111579562e-14
1	267.702	4.999999912e-15
1	268.131	1.006687138e-14
1	268.56	4.999999912e-15
1	268.989	2.502178694e-13
1	269.418	1.182676055e-13
1	269.846	1.438768944e-13
1	270.275	2.960303985e-13
1	270.704	1.773279603e-13
1	271.133	1.622937895e-13
1	271.562	4.999999912e-15
1	271.99	3.725703827e-13
1	272.419	1.030365707e-13
1	272.848	1.897824481e-13
1	273.277	4.999999912e-15
1	273.706	4.999999912e-15
1	274.134	1.730491293e-13
1	274.563	7.175778526e-14
1	274.992	1.172725654e-13
1	275.421	1.762754168e-14
1	275.85	1.940133031e-13
1	276.278	6.353114378e-14
1	276.707	5.361960333e-13
1	277.136	4.162971779e-14
1	277.565	1.722798607e-14
1	277.994	1.536196165e-13
1	278.422	1.515002723e-13
1	278.851	2.120120214e-13
1	279.28	1.133307044e-13
1	279.709	1.581589541e-13
1	280.138	5.37581454e-14
1	280.566	2.90099379e-13
1	280.995	2.523033323e-14
1	281.424	1.288398641e-13
1	281.853	2.159789003e-14
1	282.282	4.999999912e-15
1	282.71	3.493615174e-13
1	283.139	4.999999912e-15
1	283.568	4.999999912e-15
1	283.997	4.999999912e-15
1	284.426	1.14663731e-14
1	284.854	1.2694476e-14
1	285.283	1.829249778e-13
1	285.712	3.282925147e-13
1	286.141	1.1429826e-13
1	286.57	2.701723123e-13
1	286.998	2.416307985e-13
1	287.427	1.707153299e-13
1	287.856	2.016523342e-13
1	288.285	1.369361981e-13
1	288.714	2.551391444e-13
1	289.142	5.823771641e-14
1	289.571	1.070353387e-13
1	290	2.236957635e-13
1	290.429	4.999999912e-15
1	290.858	8.826015548e-15
1	291.286	4.999999912e-15
1	291.715	8.624738835e-14
1	292.144	1.960190094e-14
1	292.573	1.528840666e-13
1	293.002	8.244064611e-14
1	293.43	3.917668056e-13
1	293.859	5.188557917e-14
1	294.288	1.163843056e-13
1	294.717	2.610368519e-13
1	295.146	2.389972985e-13
1	295.574	1.61879543e-13
1	296.003	7.463416685e-14
1	296.432	1.271710059e-13
1	296.861	1.796118321e-13
1	297.29	1.064026796e-13
1	297.718	1.784385763e-13
1	298.147	1.454233327e-13
1	298.576	9.737492117e-14
1	299.005	4.999999912e-15
1	299.434	7.867601156e-14
1	299.862	3.382813777e-14
1	300.291	1.588238953e-13
1	300.72	4.999999912e-15
1	301.149	3.120344694e-14
1	301.578	1.499979475e-13
1	302.006	4.999999912e-15
1	302.435	1.829690913e-13
1	302.864	1.813364725e-13
1	303.293	1.837898188e-13
1	303.722	7.43452744e-14
1	304.15	1.820733234e-14
1	304.579	1.632574826e-13
1	305.008	1.864791145e-13
1	305.437	3.93876392e-13
1	305.866	2.924342084e-13
1	306.294	6.652897634e-14
1	306.723	2.143155038e-13
1	307.152	8.739133007e-14
1	307.581	5.198407351e-13
1	308.01	1.411739107e-13
1	308.438	1.250477315e-13
1	308.867	2.182985509e-13
1	309.296	4.999999912e-15
1	309.725	1.999746939e-13
1	310.154	1.144432314e-13
1	310.582	6.439006229e-14
1	311.011	8.747458324e-14
1	311.44	4.423187077e-14
1	311.869	4.999999912e-15
1	312.298	1.664639834e-13
1	312.726	1.479256306e-13
1	313.155	2.649761649e-14
1	313.584	3.343528254e-13
1	314.013	1.029367157e-13
1	314.442	9.916327199e-14
1	314.87	3.829643308e-13
1	315.299	8.317025996e-14
1	315.728	2.405607452e-14
1	316.157	4.999999912e-15
1	316.586	4.999999912e-15
1	317.014	2.728503187e-14
1	317.443	4.009017781e-14
1	317.872	1.29148672e-14
1	318.301	3.595433955e-14
1	318.73	5.701546819e-14
1	319.158	3.712492553e-13
1	319.587	3.668198828e-14
1	320.016	1.114189714e-13
1	320.445	1.953090196e-13
1	320.874	1.227338543e-14
1	321.302	2.271040479e-13
1	321.731	8.450935806e-15
1	322.16	2.269042024e-13
1	322.589	6.774925944e-14
1	323.018	4.999999912e-15
1	323.446	1.981739967e-14
1	323.875	7.080386353e-14
1	324.304	5.113050012e-14
1	324.733	4.999999912e-15
1	325.162	3.735675506e-14
1	325.59	6.674348574e-14
1	326.019	8.283926659e-14
1	326.448	4.999999912e-15
1	326.877	4.999999912e-15
1	327.306	4.999999912e-15
1	327.734	4.999999912e-15
1	328.163	3.494262984e-14
1	328.592	4.999999912e-15
1	329.021	4.999999912e-15
1	329.45	4.999999912e-15
1	329.878	4.999999912e-15
1	330.307	6.20278026e-14
1	330.736	2.970696334e-14
1	331.165	3.584951075e-14
1	331.594	1.609383742e-13
1	332.022	5.274838726e-14
1	332.451	2.867117622e-13
1	332.88	1.044294046e-14
1	333.309	1.726485572e-13
1	333.738	5.57442547e-14
1	334.166	1.132807227e-13
1	334.595	1.923366658e-13
1	335.024	1.651613823e-13
1	335.453	4.999999912e-15
1	335.882	1.696967762e-13
1	336.31	2.708461168e-13
1	336.739	4.077570529e-14
1	337.168	1.319101078e-13
1	337.597	2.517143395e-13
1	338.026	9.022753519e-14
1	338.454	1.039601212e-13
1	338.883	1.957448282e-13
1	339.312	2.751572841e-13
1	339.741	3.245885277e-13
1	340.17	1.30498829e-13
1	340.598	1.582549196e-13
1	341.027	3.504838835e-13
1	341.456	6.999500805e-15
1	341.885	5.556598476e-14
1	342.314	2.548570621e-13
1	342.742	4.999999912e-15
1	343.171	2.0096186e-13
1	343.6	1.997690208e-13
1	344.029	1.687653787e-13
1	344.458	3.871901443e-14
1	344.886	1.475867226e-13
1	345.315	8.398505144e-14
1	345.744	1.751390509e-13
1	346.173	1.626110948e-13
1	346.602	1.531602942e-13
1	347.03	1.83592887e-13
1	347.459	1.951356963e-13
1	347.888	1.424489866e-13
1	348.317	6.036683198e-14
1	348.746	1.146566972e-13
1	349.174	1.399349928e-13
1	349.603	1.45153014e-13
1	350.032	4.229761615e-13
1	350.461	1.800163073e-13
1	350.89	1.395138616e-13
1	351.318	1.079911984e-13
1	351.747	1.54100433e-13
1	352.176	8.068953763e-14
1	352.605	1.406656096e-13
1	353.034	3.315488346e-13
1	353.462	1.760714513e-13
1	353.891	1.357638909e-13
1	354.32	6.399145536e-14
1	354.749	2.690991147e-14
1	355.178	8.504281264e-14
1	355.606	4.999999912e-15
1	356.035	9.746405614e-14
1	356.464	4.999999912e-15
1	356.893	5.911715345e-14
1	357.322	1.42946527e-13
1	357.75	5.259266872e-14
1	358.179	1.430650845e-14
1	358.608	9.534274683e-14
1	359.037	1.79134878e-13
1	359.466	1.70388199e-13
1	359.894	1.055427582e-13
1	360.323	5.226261047e-14
1	360.752	1.018378497e-13
1	361.181	2.395673178e-13
1	361.61	1.358461819e-13
1	362.038	9.037739903e-14
1	362.467	7.253244771e-14
1	362.896	1.706673268e-13
1	363.325	1.381408009e-13
1	363.754	2.302858967e-13
1	364.182	1.510399743e-13
1	364.611	1.594604982e-13
1	365.04	1.721206999e-13
1	365.469	1.552815764e-13
1	365.898	2.433227502e-14
1	366.326	3.75379659e-14
1	366.755	1.078198132e-13
1	367.184	1.730569897e-13
1	367.613	6.384945198e-14
1	368.042	1.631938535e-13
1	368.47	2.132127347e-13
1	368.899	8.05955373e-14
1	369.328	3.983455682e-14
1	369.757	1.097785193e-13
1	370.186	1.338496371e-14
1	370.614	5.981841541e-14
1	371.043	4.999999912e-15
1	371.472	3.709627549e-14
1	371.901	1.913544057e-13
1	372.33	4.999999912e-15
1	372.758	7.546274803e-14
1	373.187	1.085053813e-13
1	373.616	1.088452381e-13
1	374.045	2.139512254e-13
1	374.474	8.828160913e-14
1	374.902	1.336641708e-13
1	375.331	1.107275485e-13
1	375.76	2.152321697e-13
1	376.189	3.925062857e-13
1	376.618	6.11777881e-14
1	377.046	4.999999912e-15
1	377.475	4.999999912e-15
1	377.904	4.739520679e-14
1	378.333	1.303539118e-13
1	378.762	2.354951358e-13
1	379.19	2.716022394e-13
1	379.619	1.981961822e-13
1	380.048	1.267155868e-13
1	380.477	1.965469752e-13
1	380.906	2.725958023e-14
1	381.334	4.113060803e-13
1	381.763	2.05884165e-13
1	382.192	2.472533083e-13
1	382.621	6.747113447e-14
1	383.05	1.10193789e-13
1	383.478	1.415255174e-13
1	383.907	1.928880775e-13
1	384.336	1.769773564e-13
1	384.765	1.086042809e-13
1	385.194	1.987260589e-13
1	385.622	8.336128283e-14
1	386.051	1.545029973e-13
1	386.48	1.057670932e-13
1	386.909	1.443715752e-13
1	387.338	1.24878352e-13
1	387.766	2.314895508e-13
1	388.195	4.999999912e-15
1	388.624	5.800660516e-14
1	389.053	4.999999912e-15
1	389.482	2.590840682e-13
1	389.91	9.901245947e-14
1	390.339	1.356836328e-13
1	390.768	1.62390785e-13
1	391.197	4.394117448e-13
1	391.626	9.96872669e-14
1	392.054	1.491723954e-13
1	392.483	4.999999912e-15
1	392.912	1.109772945e-13
1	393.341	8.100003957e-14
1	393.77	1.011097131e-14
1	394.198	2.401299103e-14
1	394.627	4.999999912e-15
1	395.056	1.058954085e-13
1	395.485	4.999999912e-15
1	395.914	9.244975662e-14
1	396.342	5.820936452e-14
1	396.771	2.898349963e-13
1	397.2	1.284500934e-13
1	397.629	9.431837906e-14
1	398.058	4.999999912e-15
1	398.486	2.866040738e-13
1	398.915	5.585987131e-14
1	399.344	9.803996401e-14
1	399.773	2.15631793e-13
1	400.202	9.113017415e-15
1	400.63	1.200177924e-13
1	401.059	1.723783198e-13
1	401.488	4.791921525e-14
1	401.917	4.999999912e-15
1	402.346	1.861477552e-14
1	402.774	4.999999912e-15
1	403.203	2.756764001e-13
1	403.632	4.999999912e-15
1	404.061	1.269173568e-13
1	404.49	1.462470011e-13
1	404.918	2.133400607e-13
1	405.347	3.464351744e-13
1	405.776	2.376830557e-13
1	406.205	6.067047635e-14
1	406.634	6.462807177e-14
1	407.062	1.123758272e-13
1	407.491	2.257407043e-13
1	407.92	2.287630263e-13
1	408.349	2.087513376e-14
1	408.778	1.645522233e-13
1	409.206	1.282884389e-13
1	409.635	4.999999912e-15
1	410.064	1.599932751e-13
1	410.493	7.09243455e-14
1	410.922	4.999999912e-15
1	411.35	3.618351278e-14
1	411.779	2.389483739e-13
1	412.208	6.63654651e-14
1	412.637	3.567556949e-13
1	413.066	9.607925892e-14
1	413.494	6.823896645e-14
1	413.923	1.466426806e-13
1	414.352	2.941882306e-13
1	414.781	2.436590968e-13
1	415.21	2.132171664e-14
1	415.638	2.764686537e-13
1	416.067	1.624338955e-13
1	416.496	1.196975055e-13
1	416.925	2.256349675e-13
1	417.354	1.115335715e-13
1	417.782	2.21561254e-14
1	418.211	6.798825825e-14
1	418.64	4.999999912e-15
1	419.069	1.032315645e-13
1	419.498	1.894270331e-13
1	419.926	3.010055313e-13
1	420.355	1.873723209e-13
1	420.784	4.957138351e-14
1	421.213	1.016518345e-13
1	421.642	4.999999912e-15
1	422.07	2.050409538e-13
1	422.499	2.205168421e-13
1	422.928	1.764867278e-13
1	423.357	9.381989001e-14
1	423.786	3.040043803e-13
1	424.214	1.842364152e-13
1	424.643	1.996074746e-13
1	425.072	1.037789917e-13
1	425.501	1.817615611e-13
1	425.93	1.910341866e-13
1	426.358	1.50470985e-13
1	426.787	1.849033486e-13
1	427.216	2.635714726e-13
1	427.645	4.088053409e-14
1	428.074	1.357007768e-14
1	428.502	1.445008257e-13
1	428.931	4.175411644e-14
1	429.36	3.490442527e-13
1	429.789	4.999999912e-15
1	430.218	4.890738422e-14
1	430.646	1.652260414e-13
1	431.075	1.56147339e-13
1	431.504	7.507784271e-14
1	431.933	4.999999912e-15
1	432.362	2.204600028e-13
1	432.79	3.186353633e-14
1	433.219	6.711857903e-14
1	433.648	3.079311708e-14
1	434.077	1.256745223e-13
1	434.506	4.999999912e-15
1	434.934	1.50333874e-13
1	435.363	6.33695841e-14
1	435.792	1.402092553e-13
1	436.221	1.522024829e-13
1	436.65	1.32396874e-13
1	437.078	5.897127404e-14
1	437.507	2.775194896e-13
1	437.936	2.572340127e-13
1	438.365	1.526764826e-13
1	438.794	7.78846795e-14
1	439.222	3.475859466e-13
1	439.651	3.164520512e-13
1	440.08	9.171520965e-14
1	440.509	1.596201741e-13
1	440.938	1.459055587e-14
1	441.366	1.6153188e-13
1	441.795	1.483066057e-13
1	442.224	4.999999912e-15
1	442.653	1.182681611e-14
1	443.082	4.999999912e-15
1	443.51	1.877424946e-13
1	443.939	2.375233799e-13
1	444.368	4.071695509e-14
1	444.797	2.368368902e-13
1	445.226	9.125393583e-14
1	445.654	7.021042547e-14
1	446.083	2.27042289e-13
1	446.512	1.180149863e-13
1	446.941	2.615040346e-13
1	447.37	1.322950538e-13
1	447.798	1.937940097e-13
1	448.227	7.789840821e-14
1	448.656	2.529513328e-13
1	449.085	2.226107075e-13
1	449.514	2.945336846e-14
1	449.942	2.070075475e-13
1	450.371	2.55348802e-13
1	450.8	2.366468837e-13
1	451.229	1.736955577e-13
1	451.658	2.461878086e-13
1	452.086	4.798482304e-14
1	452.515	3.784455659e-13
1	452.944	8.795545401e-14
1	453.373	1.28110684e-14
1	453.802	2.424123727e-13
1	454.23	1.29303076e-13
1	454.659	1.762183878e-13
1	455.088	2.999459134e-13
1	455.517	2.186609455e-13
1	455.946	1.37958682e-13
1	456.374	2.096361143e-13
1	456.803	2.170577357e-13
1	457.232	1.230802298e-13
1	457.661	4.999999912e-15
1	458.09	4.999999912e-15
1	458.518	4.850094393e-14
1	458.947	1.819632905e-13
1	459.376	6.410018729e-14
1	459.805	3.331148833e-13
1	460.234	2.116304365e-14
1	460.662	2.924449962e-13
1	461.091	3.17724254e-13
1	461.52	1.871020157e-13
1	461.949	3.298859124e-13
1	462.378	1.834440938e-13
1	462.806	7.100563356e-14
1	463.235	2.02051944e-13
1	463.664	2.352454711e-13
1	464.093	1.203674069e-13
1	464.522	1.937528778e-13
1	464.95	9.936104402e-14
1	465.379	4.999999912e-15
1	465.808	4.999999912e-15
1	466.237	1.883516536e-13
1	466.666	7.329443855e-14
1	467.094	8.967615062e-14
1	467.523	2.479662526e-13
1	467.952	2.751053508e-13
1	468.381	2.122568614e-13
1	468.81	4.683606476e-13
1	469.238	3.242780393e-13
1	469.667	1.156360706e-13
1	470.096	1.407576584e-13
1	470.525	1.440277341e-13
1	470.954	2.338654444e-13
1	471.382	8.163267154e-14
1	471.811	3.118636263e-13
1	472.24	9.883710332e-14
1	472.669	1.46618137e-13
1	473.098	2.447579357e-13
1	473.526	1.975634961e-13
1	473.955	1.734026876e-13
1	474.384	1.711138826e-13
1	474.813	4.999999912e-15
1	475.242	1.570953518e-13
1	475.67	3.531577157e-14
1	476.099	9.178570989e-14
1	476.528	2.038275148e-13
1	476.957	1.286762309e-13
1	477.386	2.672979297e-13
1	477.814	1.085807605e-13
1	478.243	1.291159833e-13
1	478.672	1.620675707e-13
1	479.101	1.064104859e-13
1	479.53	9.417045323e-14
1	479.958	8.448260537e-14
1	480.387	2.506889282e-13
1	480.816	2.418600259e-13
1	481.245	3.165215757e-13
1	481.674	1.613556158e-13
1	482.102	1.70298156e-13
1	482.531	1.756121426e-13
1	482.96	3.247628403e-13
1	483.389	9.063301325e-14
1	483.818	9.793610421e-14
1	484.246	3.824011691e-13
1	484.675	3.313179538e-14
1	485.104	2.965651271e-13
1	485.533	2.80152068e-13
1	485.962	2.465501219e-13
1	486.39	6.322459917e-14
1	486.819	2.845082026e-13
1	487.248	7.584562047e-14
1	487.677	1.706506708e-13
1	488.106	3.725360135e-13
1	488.534	3.051394044e-13
1	488.963	4.658828661e-13
1	489.392	4.763903031e-14
1	489.821	2.470065168e-13
1	490.25	4.999999912e-15
1	490.678	1.372084141e-13
1	491.107	1.742821111e-13
1	491.536	1.705086539e-13
1	491.965	3.757709205e-13
1	492.394	2.819363395e-13
1	492.822	8.842744787e-14
1	493.251	1.125246001e-13
1	493.68	2.386564525e-13
1	494.109	2.731485827e-13
1	494.538	1.845761499e-13
1	494.966	3.02152319e-13
1	495.395	2.976267236e-13
1	495.824	1.734849243e-13
1	496.253	4.999999912e-15
1	496.682	5.99564479e-14
1	497.11	4.999999912e-15
1	497.539	3.523345352e-14
1	497.968	5.16761601e-13
1	498.397	2.883796175e-13
1	498.826	1.717720069e-13
1	499.254	8.396159202e-14
1	499.683	3.265433442e-13
1	500.112	1.651868068e-13
1	500.541	1.023931374e-13
1	500.97	2.960137018e-13
1	501.398	1.929252385e-13
1	501.827	1.917872599e-13
1	502.256	1.246432157e-13
1	502.685	2.137180407e-13
1	503.114	2.562892661e-14
1	503.542	2.255389343e-13
1	503.971	7.777104156e-14
1	504.4	2.328380815e-13
1	504.829	1.168739855e-13
1	505.258	1.132141256e-13
1	505.686	3.560436993e-13
1	506.115	2.005975274e-13
1	506.544	2.136681267e-13
1	506.973	6.103671984e-14
1	507.402	3.188768694e-13
1	507.83	3.003406172e-13
1	508.259	2.562281984e-13
1	508.688	1.790448215e-13
1	509.117	2.972095497e-13
1	509.546	3.780371469e-13
1	509.974	2.353002504e-13
1	510.403	3.968429318e-13
1	510.832	1.394228293e-13
1	511.261	3.011995221e-13
1	511.69	1.314058047e-13
1	512.118	4.481267787e-14
1	512.547	2.630175537e-14
1	512.976	4.999999912e-15
1	513.405	2.377065558e-13
1	513.834	1.586907689e-13
1	514.262	1.954314531e-13
1	514.691	1.375570935e-13
1	515.12	2.240532792e-13
1	515.549	2.059429829e-13
1	515.978	2.783990215e-13
1	516.406	3.7016218e-13
1	516.835	2.499603443e-13
1	517.264	1.66209345e-13
1	517.693	2.27278347e-13
1	518.122	9.065655399e-14
1	518.55	3.407029704e-13
1	518.979	4.830803726e-14
1	519.408	8.144763889e-14
1	519.837	1.602558147e-13
1	520.266	7.948399968e-14
1	520.694	2.135427794e-13
1	521.123	1.734791645e-13
1	521.552	1.68495182e-13
1	521.981	2.191555585e-13
1	522.41	2.457961135e-13
1	522.838	1.511595347e-13
1	523.267	1.544080348e-13
1	523.696	1.869776577e-13
1	524.125	4.999999912e-15
1	524.554	1.196485944e-13
1	524.982	6.558593729e-14
1	525.411	4.999999912e-15
1	525.84	1.346915607e-13
1	526.269	1.765827203e-13
1	526.698	3.525072487e-13
1	527.126	5.839741939e-14
1	527.555	2.477294086e-13
1	527.984	5.421749475e-14
1	528.413	4.999999912e-15
1	528.842	7.53462234e-14
1	529.27	8.292841511e-14
1	529.699	9.882638327e-14
1	530.128	1.755788847e-13
1	530.557	2.6455872e-13
1	530.986	1.905278236e-13
1	531.414	2.008571667e-13
1	531.843	2.83603978e-14
1	532.272	2.330693147e-13
1	532.701	1.190785887e-13
1	533.13	3.27841595e-14
1	533.558	2.214923123e-13
1	533.987	3.200247684e-13
1	534.416	2.328450475e-13
1	534.845	2.878547281e-13
1	535.274	1.744878656e-13
1	535.702	2.590517319e-13
1	536.131	9.236258676e-14
1	536.56	3.269057388e-13
1	536.989	1.49840291e-13
1	537.418	1.211763708e-13
1	537.846	3.19298109e-13
1	538.275	5.156930384e-14
1	538.704	2.265928059e-13
1	539.133	2.147689578e-13
1	539.562	4.58607219e-13
1	539.99	5.848654081e-14
1	540.419	2.172164087e-13
1	540.848	2.67950267e-13
1	541.277	2.963516476e-13
1	541.706	3.65126088e-14
1	542.134	1.084123432e-13
1	542.563	1.265011316e-13
1	542.992	2.091082841e-13
1	543.421	2.31867585e-13
1	543.85	3.236288191e-13
1	544.278	2.048980153e-13
1	544.707	1.777412988e-13
1	545.136	1.864282112e-13
1	545.565	1.445840653e-13
1	545.994	2.431302772e-13
1	546.422	7.150614194e-14
1	546.851	4.000010772e-14
1	547.28	6.078213562e-14
1	547.709	1.970380239e-14
1	548.138	1.449180402e-13
1	548.566	3.232008302e-13
1	548.995	1.083193187e-13
1	549.424	6.875020843e-14
1	549.853	1.119125951e-13
1	550.282	8.529944329e-14
1	550.71	2.327196595e-13
1	551.139	1.243306131e-14
1	551.568	2.65570389e-13
1	551.997	2.587206979e-13
1	552.426	2.752004083e-13
1	552.854	2.850097003e-13
1	553.283	3.014316227e-13
1	553.712	1.727827815e-13
1	554.141	2.487292598e-13
1	554.57	2.038931497e-13
1	554.998	4.025276748e-14
1	555.427	1.608541859e-13
1	555.856	3.037859948e-13
1	556.285	2.507340581e-13
1	556.714	3.320944322e-13
1	557.142	1.425538561e-13
1	557.571	9.553572126e-14
1	558	3.721552146e-13
1	558.429	8.564125158e-14
1	558.858	2.438902758e-13
1	559.286	4.128455932e-13
1	559.715	1.147468486e-13
1	560.144	3.53051735e-13
1	560.573	3.398343347e-13
1	561.002	1.441717432e-13
1	561.43	2.861624512e-13
1	561.859	1.659909189e-13
1	562.288	2.224334269e-13
1	562.717	2.806956056e-13
1	563.146	3.577173822e-13
1	563.574	2.630289107e-13
1	564.003	2.781483269e-13
1	564.432	2.334708219e-13
1	564.861	1.319228743e-13
1	565.29	1.531377835e-13
1	565.718	1.435008796e-13
1	566.147	1.562521813e-13
1	566.576	1.042618005e-13
1	567.005	2.49727539e-14
1	567.434	2.682293135e-13
1	567.862	1.068786715e-13
1	568.291	4.999999912e-15
1	568.72	1.06190176e-13
1	569.149	2.327901869e-13
1	569.578	2.121051002e-13
1	570.006	2.124821315e-13
1	570.435	4.999999912e-15
1	570.864	1.609288061e-14
1	571.293	2.122931144e-13
1	571.722	1.972383845e-13
1	572.15	1.891645477e-13
1	572.579	8.655646729e-15
1	573.008	2.589336352e-14
1	573.437	6.091726787e-14
1	573.866	1.401161901e-13
1	574.294	1.876426125e-13
1	574.723	9.339972101e-14
1	575.152	8.968401109e-14
1	575.581	7.634512597e-14
1	576.01	1.698554492e-13
1	576.438	5.38849835e-15
1	576.867	1.808008224e-13
1	577.296	4.999999912e-15
1	577.725	1.834166499e-13
1	578.154	6.793534919e-14
1	578.582	2.105527666e-13
1	579.011	1.622027301e-13
1	579.44	6.686590572e-14
1	579.869	3.237688438e-13
1	580.298	4.999999912e-15
1	580.726	1.98213028e-14
1	581.155	3.818827036e-14
1	581.584	1.103251605e-14
1	582.013	1.697535613e-13
1	582.442	4.076396881e-14
1	582.87	1.899215919e-13
1	583.299	1.17087492e-13
1	583.728	2.727804148e-13
1	584.157	1.635845864e-13
1	584.586	1.871029915e-13
1	585.014	2.838226616e-13
1	585.443	1.609021618e-13
1	585.872	1.355928987e-14
1	586.301	1.06971696e-13
1	586.73	4.999999912e-15
1	587.158	4.852926871e-14
1	587.587	1.548349936e-13
1	588.016	9.787927847e-14
1	588.445	1.86044241e-13
1	588.874	1.411033562e-13
1	589.302	1.022403597e-13
1	589.731	6.738002083e-14
1	590.16	2.899132757e-13
1	590.589	1.618364053e-13
1	591.018	2.1055957e-13
1	591.446	1.999362319e-14
1	591.875	2.0012449e-13
1	592.304	4.301253635e-14
1	592.733	1.572373145e-13
1	593.162	5.728277824e-14
1	593.59	2.387691011e-13
1	594.019	5.213036491e-14
1	594.448	1.118194621e-13
1	594.877	2.747644777e-13
1	595.306	9.897609804e-14
1	595.734	1.120486218e-13
1	596.163	1.539897224e-13
1	596.592	1.238724157e-13
1	597.021	3.915872617e-14
1	597.45	1.797792058e-13
1	597.878	2.30514067e-13
1	598.307	2.072111607e-13
1	598.736	6.173200514e-14
1	599.165	1.215406085e-13
1	599.594	3.09419157e-13
1	600.022	4.999999912e-15
1	600.451	4.999999912e-15
1	600.88	1.908029534e-13
1	601.309	1.214612585e-13
1	601.738	8.744711227e-14
1	602.166	1.518723976e-13
1	602.595	1.669016488e-13
1	603.024	8.689182457e-14
1	603.453	3.204693455e-13
1	603.882	7.730091795e-14
1	604.31	3.222468408e-13
1	604.739	2.544771035e-13
1	605.168	2.854336505e-13
1	605.597	2.788112081e-13
1	606.026	4.892886497e-14
1	606.454	2.342806938e-13
1	606.883	3.478561298e-13
1	607.312	1.34628799e-13
1	607.741	2.266798674e-13
1	608.17	4.663222662e-14
1	608.598	1.992421256e-13
1	609.027	2.360513857e-13
1	609.456	2.670295354e-13
1	609.885	4.999999912e-15
1	610.314	1.566751693e-13
1	610.742	4.999999912e-15
1	611.171	6.20846419e-14
1	611.6	1.660242175e-13
1	612.029	4.999999912e-15
1	612.458	1.653817057e-13
1	612.886	4.999999912e-15
1	613.315	4.999999912e-15
1	613.744	1.075455914e-13
1	614.173	1.191637257e-13
1	614.602	1.385797401e-14
1	615.03	1.815039411e-13
1	615.459	1.563010517e-13
1	615.888	5.845413671e-14
1	616.317	1.703548869e-13
1	616.746	1.562579818e-13
1	617.174	1.854498e-13
1	617.603	2.521158738e-13
1	618.032	3.893360244e-13
1	618.461	1.525422854e-13
1	618.89	2.283467469e-13
1	619.318	2.26873804e-13
1	619.747	9.5747222e-14
1	620.176	1.865927389e-13
1	620.605	7.756637129e-14
1	621.034	2.212101758e-13
1	621.462	4.999999912e-15
1	621.891	2.080700792e-13
1	622.32	2.833584604e-13
1	622.749	9.551803521e-14
1	623.178	4.999999912e-15
1	623.606	2.002322326e-13
1	624.035	1.111378649e-13
1	624.464	1.642642457e-13
1	624.893	2.327891027e-13
1	625.322	1.75434862e-13
1	625.75	9.735433488e-14
1	626.179	5.655811106e-14
1	626.608	4.290480731e-14
1	627.037	1.7370621e-13
1	627.466	1.245678094e-13
1	627.894	4.614650404e-14
1	628.323	4.999999912e-15
1	628.752	3.177045758e-14
1	629.181	1.907363698e-13
1	629.61	1.432422567e-13
1	630.038	2.0624061e-13
1	630.467	2.409148727e-13
1	630.896	3.32712292e-13
1	631.325	1.423383031e-13
1	631.754	8.154645036e-14
1	632.182	2.64182556e-13
1	632.611	3.172609744e-13
1	633.04	1.572470995e-13
1	633.469	2.797474708e-13
1	633.898	3.842472401e-13
1	634.326	1.168308614e-13
1	634.755	2.621121636e-13
1	635.184	2.654723772e-13
1	635.613	1.720158711e-13
1	636.042	4.308989417e-14
1	636.47	1.729433247e-13
1	636.899	2.184962823e-13
1	637.328	2.953917493e-13
1	637.757	1.839562438e-13
1	638.186	1.499792722e-13
1	638.614	1.760361334e-13
1	639.043	1.410572776e-13
1	639.472	8.113312539e-14
1	639.901	2.220240051e-13
1	640.33	4.999999912e-15
1	640.758	2.709734021e-13
1	641.187	2.781325517e-13
1	641.616	1.049080934e-13
1	642.045	3.304333261e-13
1	642.474	3.065787641e-14
1	642.902	2.057352634e-13
1	643.331	1.777715616e-13
1	643.76	1.078393288e-13
1	644.189	1.401210419e-13
1	644.618	1.632740845e-13
1	645.046	2.575855653e-13
1	645.475	4.078054355e-14
1	645.904	3.65022357e-13
1	646.333	3.066015324e-13
1	646.762	9.004629724e-14
1	647.19	1.154352493e-13
1	647.619	1.599324921e-13
1	648.048	4.419358488e-14
1	648.477	9.101194191e-14
1	648.906	8.244251636e-14
1	649.334	4.999999912e-15
1	649.763	9.13478684e-14
1	650.192	5.049872196e-14
1	650.621	1.91014427e-13
1	651.05	7.824005387e-14
1	651.478	1.222613184e-13
1	651.907	4.999999912e-15
1	652.336	1.974988098e-13
1	652.765	2.229885927e-13
1	653.194	3.314723713e-13
1	653.622	3.196200899e-13
1	654.051	1.673060426e-13
1	654.48	1.31221531e-13
1	654.909	1.906030943e-13
1	655.338	1.829660284e-13
1	655.766	8.76840511e-14
1	656.195	4.162967714e-13
1	656.624	2.519306378e-13
1	657.053	1.984526503e-13
1	657.482	1.820875671e-13
1	657.91	1.263403715e-13
1	658.339	1.189716592e-13
1	658.768	2.632419835e-14
1	659.197	3.018066211e-13
1	659.626	2.249879428e-14
1	660.054	1.426350086e-13
1	660.483	2.518444979e-13
1	660.912	1.951718409e-13
1	661.341	1.67751731e-13
1	661.77	2.368760028e-13
1	662.198	1.912671275e-13
1	662.627	2.1294823e-13
1	663.056	2.324521868e-13
1	663.485	2.408923213e-13
1	663.914	9.737287474e-14
1	664.342	1.822648342e-13
1	664.771	1.749440978e-13
1	665.2	1.802336221e-13
1	665.629	3.25645164e-13
1	666.058	1.362437181e-13
1	666.486	1.502877412e-13
1	666.915	2.662009068e-13
1	667.344	1.923848992e-14
1	667.773	1.653042666e-13
1	668.202	2.986863144e-13
1	668.63	5.951174883e-14
1	669.059	2.317088578e-13
1	669.488	1.616473611e-13
1	669.917	2.500023029e-13
1	670.346	2.674564942e-13
1	670.774	1.023137467e-13
1	671.203	1.189413287e-13
1	671.632	2.268336072e-13
1	672.061	7.027690062e-14
1	672.49	2.212267235e-13
1	672.918	2.036795483e-13
1	673.347	8.257965438e-14
1	673.776	7.980121013e-14
1	674.205	1.004794121e-13
1	674.634	1.697260903e-13
1	675.062	1.919017788e-13
1	675.491	6.18269948e-14
1	675.92	4.999999912e-15
1	676.349	1.508479485e-13
1	676.778	2.445358369e-14
1	677.206	1.128800829e-13
1	677.635	2.379689328e-13
1	678.064	2.672626118e-13
1	678.493	8.097744751e-14
1	678.922	1.218285184e-13
1	679.35	2.085283579e-13
1	679.779	3.011151712e-13
1	680.208	3.59564429e-13
1	680.637	1.755905398e-13
1	681.066	3.206504886e-13
1	681.494	1.733409694e-13
1	681.923	1.94886899e-13
1	682.352	1.099596353e-13
1	682.781	4.999999912e-15
1	683.21	1.975663827e-13
1	683.638	1.870574008e-14
1	684.067	6.473181637e-14
1	684.496	3.134100781e-13
1	684.925	1.443547972e-13
1	685.354	2.460231996e-13
1	685.782	1.746091878e-13
1	686.211	2.986753368e-14
1	686.64	9.178169834e-14
1	687.069	4.999999912e-15
1	687.498	1.13683165e-13
1	687.926	4.999999912e-15
1	688.355	2.671812966e-13
1	688.784	5.248193102e-14
1	689.213	3.00861495e-13
1	689.642	1.250613789e-13
1	690.07	1.630850132e-13
1	690.499	1.32406564e-13
1	690.928	2.453738981e-13
1	691.357	2.886841699e-13
1	691.786	2.506281315e-13
1	692.214	2.038534543e-14
1	692.643	1.375443135e-13
1	693.072	4.999999912e-15
1	693.501	1.320608661e-13
1	693.93	2.071357137e-13
1	694.358	3.062749165e-14
1	694.787	8.457459993e-14
1	695.216	4.012841762e-13
1	695.645	1.883110096e-14
1	696.074	8.596725762e-14
1	696.502	4.999999912e-15
1	696.931	3.527489715e-13
1	697.36	1.671023617e-13
1	697.789	1.360341012e-13
1	698.218	1.544960178e-13
1	698.646	2.190623713e-13
1	699.075	4.999999912e-15
1	699.504	1.636344597e-13
1	699.933	1.343789988e-13
1	700.362	3.459708648e-13
1	700.79	1.226668235e-13
1	701.219	3.066466081e-13
1	701.648	6.07026636e-14
1	702.077	3.57851498e-13
1	702.506	9.70310529e-14
1	702.934	2.333737587e-13
1	703.363	1.502240444e-13
1	703.792	5.863717715e-14
1	704.221	1.05103941e-13
1	704.65	2.429981672e-14
1	705.078	1.499096664e-13
1	705.507	6.921622563e-14
1	705.936	2.777289303e-13
1	706.365	4.999999912e-15
1	706.794	1.653365216e-13
1	707.222	2.26222456e-13
1	707.651	1.535763839e-13
1	708.08	5.993971053e-14
1	708.509	7.687874317e-14
1	708.938	1.683490722e-13
1	709.366	2.088671575e-13
1	709.795	2.016923819e-13
1	710.224	1.395264655e-13
1	710.653	3.126382345e-13
1	711.082	4.999999912e-15
1	711.51	2.296902902e-13
1	711.939	2.037666639e-13
1	712.368	3.229313518e-13
1	712.797	1.157838609e-13
1	713.226	1.397556251e-13
1	713.654	1.95250161e-13
1	714.083	1.168033633e-13
1	714.512	2.934192873e-13
1	714.941	8.821879316e-14
1	715.37	4.865188113e-13
1	715.798	1.674980142e-13
1	716.227	1.395235381e-13
1	716.656	1.705497045e-13
1	717.085	2.736626572e-13
1	717.514	2.598213528e-13
1	717.942	8.803171408e-14
1	718.371	3.736837229e-13
1	718.8	2.829019571e-13
1	719.229	9.352589504e-14
1	719.658	2.450624068e-13
1	720.086	1.833881354e-13
1	720.515	4.006838264e-13
1	720.944	2.575041959e-13
1	721.373	2.927993677e-13
1	721.802	3.561004031e-13
1	722.23	1.298151582e-13
1	722.659	1.87625848e-13
1	723.088	2.261587456e-13
1	723.517	9.408320206e-14
1	723.946	4.725211921e-14
1	724.374	1.620772472e-13
1	724.803	1.270592247e-13
1	725.232	7.434612821e-14
1	725.661	1.735357599e-13
1	726.09	2.841065599e-13
1	726.518	1.189138848e-13
1	726.947	8.945962189e-14
1	727.376	1.266635587e-13
1	727.805	1.064211382e-13
1	728.234	1.568876187e-13
1	728.662	2.625087376e-13
1	729.091	1.469039869e-13
1	729.52	5.39842151e-14
1	729.949	1.878050124e-13
1	730.378	8.11232727e-14
1	730.806	5.034884456e-14
1	731.235	3.668008009e-13
1	731.664	2.106486372e-13
1	732.093	2.170311457e-13
1	732.522	9.453269873e-14
1	732.95	7.730871065e-14
1	733.379	6.946304426e-14
1	733.808	4.999999912e-15
1	734.237	2.722837147e-13
1	734.666	3.062509014e-13
1	735.094	2.049635011e-13
1	735.523	2.401254651e-13
1	735.952	1.769106508e-13
1	736.381	4.999999912e-15
1	736.81	2.926191732e-13
1	737.238	1.241985301e-13
1	737.667	2.387787776e-13
1	738.096	2.369288576e-13
1	738.525	2.362187865e-13
1	738.954	8.504077976e-14
1	739.382	1.96636964e-13
1	739.811	4.551079565e-14
1	740.24	4.999999912e-15
1	740.669	1.490164871e-13
1	741.098	1.331341992e-13
1	741.526	1.359391115e-13
1	741.955	2.250413126e-13
1	742.384	7.703837839e-14
1	742.813	1.074406948e-13
1	743.242	2.599555228e-13
1	743.67	2.944446987e-13
1	744.099	2.199995692e-13
1	744.528	3.284344368e-13
1	744.957	4.040978706e-13
1	745.386	6.591187557e-14
1	745.814	2.531998591e-13
1	746.243	4.554604578e-14
1	746.672	4.999999912e-15
1	747.101	2.408932971e-13
1	747.53	4.999999912e-15
1	747.958	1.477756719e-13
1	748.387	1.798144695e-13
1	748.816	1.457993069e-13
1	749.245	1.505335705e-13
1	749.674	1.13910346e-13
1	750.102	1.545058298e-13
1	750.531	2.29299598e-13
1	750.96	2.429401352e-13
1	751.389	1.92861501e-13
1	751.818	1.13320784e-13
1	752.246	1.353769527e-13
1	752.675	3.372046023e-13
1	753.104	1.252425084e-13
1	753.533	1.646402199e-13
1	753.962	1.268476833e-13
1	754.39	3.323087248e-13
1	754.819	4.999999912e-15
1	755.248	2.659629244e-13
1	755.677	2.030695761e-14
1	756.106	1.10065345e-13
1	756.534	3.325672799e-13
1	756.963	2.640129868e-13
1	757.392	2.191800073e-14
1	757.821	3.02012213e-13
1	758.25	3.304176052e-13
1	758.678	4.999999912e-15
1	759.107	1.564811377e-13
1	759.536	1.037729879e-13
1	759.965	1.745386062e-13
1	760.394	3.118960981e-14
1	760.822	1.764406085e-13
1	761.251	1.5622654e-13
1	761.68	4.999999912e-15
1	762.109	4.999999912e-15
1	762.538	2.245594932e-13
1	762.966	4.753027128e-14
1	763.395	2.504508103e-13
1	763.824	1.753015728e-13
1	764.253	8.721395459e-14
1	764.682	2.408844608e-13
1	765.11	2.45263201e-13
1	765.539	2.000803765e-13
1	765.968	3.183361777e-13
1	766.397	1.579355407e-13
1	766.826	2.116289593e-13
1	767.254	2.360747773e-13
1	767.683	1.606904713e-13
1	768.112	2.285347475e-13
1	768.541	1.846485611e-13
1	768.97	1.339333782e-13
1	769.398	2.707266106e-13
1	769.827	1.358754418e-13
1	770.256	1.473212557e-13
1	770.685	1.495923611e-13
1	771.114	4.999999912e-15
1	771.542	1.436995867e-13
1	771.971	2.444640627e-13
1	772.4	2.588028804e-13
1	772.829	1.18930568e-13
1	773.258	3.340344494e-13
1	773.686	6.936610981e-14
1	774.115	2.70762823e-13
1	774.544	1.682159186e-13
1	774.973	1.698445936e-13
1	775.402	1.408692499e-13
1	775.83	2.071553243e-13
1	776.259	1.885846758e-13
1	776.688	2.388102194e-13
1	777.117	1.258213911e-13
1	777.546	2.851398046e-13
1	777.974	2.81589693e-13
1	778.403	1.053233564e-13
1	778.832	1.922524097e-13
1	779.261	1.45166702e-13
1	779.69	1.996201192e-13
1	780.118	1.470353109e-13
1	780.547	2.00006976e-13
1	780.976	3.21905046e-13
1	781.405	1.270813695e-14
1	781.834	1.383581563e-13
1	782.262	4.999999912e-15
1	782.691	2.422977455e-13
1	783.12	1.353064796e-13
1	783.549	1.176456935e-13
1	783.978	5.179149075e-14
1	784.406	1.749519854e-13
1	784.835	1.54464725e-13
1	785.264	1.13694915e-13
1	785.693	9.615850732e-14
1	786.122	2.264457746e-13
1	786.55	5.355141515e-14
1	786.979	1.27281581e-13
1	787.408	1.353917114e-13
1	787.837	9.617905973e-14
1	788.266	1.145293441e-13
1	788.694	9.12891453e-14
1	789.123	3.158534361e-14
1	789.552	2.381579634e-13
1	789.981	1.155342098e-13
1	790.41	9.87166078e-14
1	790.838	2.210681453e-13
1	791.267	9.585001792e-14
1	791.696	1.899000163e-13
1	792.125	4.999999912e-15
1	792.554	9.961957203e-14
1	792.982	3.218354945e-13
1	793.411	1.35933311e-13
1	793.84	1.435723014e-13
1	794.269	1.889412021e-13
1	794.698	1.376197469e-13
1	795.126	2.342738633e-13
1	795.555	2.556814352e-14
1	795.984	2.027207612e-13
1	796.413	1.624788493e-13
1	796.842	1.997856633e-13
1	797.27	8.410259251e-14
1	797.699	5.484906962e-14
1	798.128	1.374444449e-13
1	798.557	2.006161486e-13
1	798.986	1.016380177e-13
1	799.414	1.391289427e-13
1	799.843	8.067186513e-14
1	800.272	1.992558408e-13
1	800.701	1.757795569e-13
1	801.13	4.999999912e-15
1	801.558	1.682717686e-13
1	801.987	3.022496804e-14
1	802.416	2.345940553e-13
1	802.845	3.148642371e-14
1	803.274	1.332508051e-13
1	803.702	8.894454455e-14
1	804.131	2.432633901e-13
1	804.56	1.256617423e-13
1	804.989	1.425312234e-13
1	805.418	4.272940508e-13
1	805.846	1.270955048e-13
1	806.275	1.940710505e-13
1	806.704	1.98242166e-13
1	807.133	1.300541706e-13
1	807.562	7.678672151e-14
1	807.99	1.797273132e-13
1	808.419	3.834441445e-13
1	808.848	4.057485684e-14
1	809.277	3.427546604e-13
1	809.706	4.999999912e-15
1	810.134	7.61618958e-14
1	810.563	4.999999912e-15
1	810.992	1.461469834e-13
1	811.421	3.647579743e-13
1	811.85	1.718101844e-13
1	812.278	1.781515338e-13
1	812.707	1.589736779e-13
1	813.136	4.999999912e-15
1	813.565	1.119222851e-13
1	813.994	1.617746464e-13
1	814.422	1.010043286e-13
1	814.851	1.015596298e-13
1	815.28	4.999999912e-15
1	815.709	3.439504541e-13
1	816.138	2.393018238e-13
1	816.566	6.486689441e-14
1	816.995	7.020635971e-14
1	817.424	9.318315162e-14
1	817.853	1.263188501e-13
1	818.282	3.902908812e-13
1	818.71	4.999999912e-15
1	819.139	3.009281192e-13
1	819.568	1.855466871e-13
1	819.997	6.681093667e-14
1	820.426	4.999999912e-15
1	820.854	2.587108045e-13
1	821.283	1.899508383e-13
1	821.712	2.546621226e-13
1	822.141	9.439953159e-14
1	822.57	2.646966847e-13
1	822.998	2.504606223e-13
1	823.427	3.3563606e-14
1	823.856	5.726118906e-14
1	824.285	1.964783045e-13
1	824.714	1.11390484e-13
1	825.142	2.517250189e-13
1	825.571	1.010709257e-13
1	826	4.999999912e-15
1	826.429	1.023930425e-13
1	826.858	1.506354042e-13
1	827.286	2.666229867e-13
1	827.715	4.999999912e-15
1	828.144	1.384844794e-13
1	828.573	3.127313404e-13
1	829.002	1.23529591e-13
1	829.43	9.85667033e-14
1	829.859	1.087559405e-13
1	830.288	2.025013458e-13
1	830.717	1.71306708e-13
1	831.146	4.999999912e-15
1	831.574	1.933599765e-13
1	832.003	1.508234184e-13
1	832.432	2.377642083e-13
1	832.861	2.790246333e-13
1	833.29	1.794177871e-13
1	833.718	1.691795711e-13
1	834.147	2.756713315e-13
1	834.576	2.330035036e-13
1	835.005	1.788536902e-13
1	835.434	2.451358344e-13
1	835.862	2.724913936e-13
1	836.291	2.977540361e-14
1	836.72	1.817810225e-13
1	837.149	9.471095512e-14
1	837.578	1.464672296e-13
1	838.006	2.97373969e-13
1	838.435	1.710658389e-13
1	838.864	2.427824651e-13
1	839.293	9.864507757e-14
1	839.722	7.732633571e-14
1	840.15	2.636486949e-13
1	840.579	2.203404288e-13
1	841.008	1.142688239e-13
1	841.437	1.419122523e-13
1	841.866	4.244039202e-13
1	842.294	6.577869488e-14
1	842.723	4.999999912e-15
1	843.152	1.114423766e-13
1	843.581	2.209035499e-13
1	844.01	9.624171306e-14
1	844.438	4.999999912e-15
1	844.867	2.046295262e-13
1	845.296	1.665255526e-13
1	845.725	1.38840938e-13
1	846.154	9.864307179e-14
1	846.582	2.999212749e-13
1	847.011	6.053518147e-14
1	847.44	1.387126362e-13
1	847.869	1.35797081e-13
1	848.298	1.133408688e-14
1	848.726	2.515027032e-13
1	849.155	7.453517241e-14
1	849.584	2.394418756e-13
1	850.013	3.37690352e-13
1	850.442	2.054492373e-13
1	850.87	1.508939322e-13
1	851.299	1.220762857e-13
1	851.728	1.690865601e-13
1	852.157	2.177382623e-13
1	852.586	1.287388436e-13
1	853.014	3.676353113e-13
1	853.443	2.198556143e-13
1	853.872	2.035101146e-13
1	854.301	7.369585085e-14
1	854.73	4.539722548e-14
1	855.158	7.551844892e-14
1	855.587	1.804510724e-13
1	856.016	1.052322427e-13
1	856.445	4.917464005e-14
1	856.874	2.740554637e-13
1	857.302	9.857852111e-14
1	857.731	1.589414093e-13
1	858.16	4.999999912e-15
1	858.589	2.213237596e-13
1	859.018	4.72502083e-14
1	859.446	4.999999912e-15
1	859.875	9.775486627e-14
1	860.304	8.689080813e-14
1	860.733	4.999999912e-15
1	861.162	2.455355255e-13
1	861.59	2.267807388e-13
1	862.019	1.317210501e-13
1	862.448	1.193145246e-13
1	862.877	2.178039108e-13
1	863.306	1.126294018e-13
1	863.734	1.005441051e-13
1	864.163	1.218853442e-13
1	864.592	1.864438373e-13
1	865.021	2.516359517e-13
1	865.45	1.357951972e-13
[truncated: 378 more rows]
