# Supplementary material for: Development of In Situ Monitoring Sensor for Oil Spills in the Mediterranean Sea Using Portable Mass Spectrometry
Source: Molecules. 2026 Apr 29;31(9):1488. doi: 10.3390/molecules31091488 (PMC13164764; doi:10.3390/molecules31091488)
Supplement: Supplementary file 1 [file molecules-31-01488-s001.zip › DataSet S6 spike benzene.dat]

PV MassSpec-23.06.00
Plot Data Export
Bin Trend
Curve	X	Y
1
1	3.358	2.280317862e-12
1	3.787	2.205990382e-12
1	4.215	2.370036025e-12
1	4.644	2.218874823e-12
1	5.073	2.035975121e-12
1	5.502	2.247284173e-12
1	5.931	2.164879821e-12
1	6.359	2.164349863e-12
1	6.788	2.269876995e-12
1	7.217	2.374107204e-12
1	7.646	2.343832376e-12
1	8.075	2.489000325e-12
1	8.503	2.41695444e-12
1	8.932	2.180213692e-12
1	9.361	2.48013025e-12
1	9.79	2.355941397e-12
1	10.219	2.005652372e-12
1	10.647	2.206461576e-12
1	11.076	2.411215108e-12
1	11.505	2.333260104e-12
1	11.934	2.188961035e-12
1	12.363	2.268298396e-12
1	12.791	2.484765432e-12
1	13.22	2.310213652e-12
1	13.649	1.954941851e-12
1	14.078	2.416300233e-12
1	14.507	2.552358064e-12
1	14.935	2.342227324e-12
1	15.364	2.496478285e-12
1	15.793	2.368716117e-12
1	16.222	2.107823031e-12
1	16.651	2.471957101e-12
1	17.079	2.382727479e-12
1	17.508	2.283750446e-12
1	17.937	2.034933853e-12
1	18.366	2.367515906e-12
1	18.795	2.514670763e-12
1	19.223	2.339134312e-12
1	19.652	2.417599758e-12
1	20.081	2.21466942e-12
1	20.51	2.326707186e-12
1	20.939	2.495739292e-12
1	21.367	2.069663451e-12
1	21.796	2.321968355e-12
1	22.225	2.24804203e-12
1	22.654	1.972343079e-12
1	23.083	2.284675053e-12
1	23.511	2.36428932e-12
1	23.94	2.243457807e-12
1	24.369	2.665360554e-12
1	24.798	2.451955089e-12
1	25.227	2.305166041e-12
1	25.655	3.226549019e-12
1	26.084	5.262114529e-12
1	26.513	9.331953613e-12
1	26.942	1.607614909e-11
1	27.371	2.352805277e-11
1	27.799	3.334132623e-11
1	28.228	4.018879673e-11
1	28.657	5.210212817e-11
1	29.086	6.137215736e-11
1	29.515	6.643124939e-11
1	29.943	7.977337541e-11
1	30.372	8.231444693e-11
1	30.801	8.90358412e-11
1	31.23	9.682415286e-11
1	31.659	1.070530956e-10
1	32.087	9.802818279e-11
1	32.516	1.04848831e-10
1	32.945	1.141678835e-10
1	33.374	1.153992388e-10
1	33.803	1.118652879e-10
1	34.231	1.150117848e-10
1	34.66	1.138854289e-10
1	35.089	1.162323432e-10
1	35.518	1.142081499e-10
1	35.947	1.151713724e-10
1	36.375	1.13533391e-10
1	36.804	1.125553817e-10
1	37.233	1.158450696e-10
1	37.662	1.162273888e-10
1	38.091	1.15869668e-10
1	38.519	1.225330809e-10
1	38.948	1.09968e-10
1	39.377	1.133387412e-10
1	39.806	1.10464804e-10
1	40.235	1.157780954e-10
1	40.663	1.136280514e-10
1	41.092	1.149546014e-10
1	41.521	1.080867479e-10
1	41.95	1.158921084e-10
1	42.379	1.119999579e-10
1	42.807	1.114523335e-10
1	43.236	1.122600485e-10
1	43.665	1.184704279e-10
1	44.094	1.166830937e-10
1	44.523	1.153394463e-10
1	44.951	1.109406109e-10
1	45.38	1.102540559e-10
1	45.809	1.110093406e-10
1	46.238	1.10896306e-10
1	46.667	1.116715956e-10
1	47.095	1.099735511e-10
1	47.524	1.102592323e-10
1	47.953	1.124868601e-10
1	48.382	1.093259164e-10
1	48.811	1.144635636e-10
1	49.239	1.104594402e-10
1	49.668	1.046829845e-10
1	50.097	1.079938708e-10
1	50.526	1.084287313e-10
1	50.955	1.047131964e-10
1	51.383	1.102515926e-10
1	51.812	1.105072353e-10
1	52.241	1.08766357e-10
1	52.67	1.078151041e-10
1	53.099	1.081675235e-10
1	53.527	9.984615218e-11
1	53.956	1.036496514e-10
1	54.385	1.041813372e-10
1	54.814	1.105329786e-10
1	55.243	9.933314588e-11
1	55.671	9.988637695e-11
1	56.1	1.035408911e-10
1	56.529	1.017232132e-10
1	56.958	1.055247209e-10
1	57.387	1.047756604e-10
