# Supplementary material for: Development of In Situ Monitoring Sensor for Oil Spills in the Mediterranean Sea Using Portable Mass Spectrometry
Source: Molecules. 2026 Apr 29;31(9):1488. doi: 10.3390/molecules31091488 (PMC13164764; doi:10.3390/molecules31091488)
Supplement: Supplementary file 1 [file molecules-31-01488-s001.zip › DataSet S7 spike dichloroethane.dat]

PV MassSpec-23.06.00
Plot Data Export
Bin Trend
Curve	X	Y
1
1	3.358	8.297986322e-13
1	3.787	7.271245238e-13
1	4.215	7.322709062e-13
1	4.644	9.938043227e-13
1	5.073	1.101524254e-12
1	5.502	6.079127002e-13
1	5.931	9.608302652e-13
1	6.359	7.76274444e-13
1	6.788	8.150249681e-13
1	7.217	9.132067932e-13
1	7.646	1.160913488e-12
1	8.075	8.374688746e-13
1	8.503	8.672846512e-13
1	8.932	8.610773769e-13
1	9.361	8.194006996e-13
1	9.79	7.447910019e-13
1	10.219	9.03432819e-13
1	10.647	7.093401929e-13
1	11.076	1.010533671e-12
1	11.505	9.093323967e-13
1	11.934	7.394368321e-13
1	12.363	8.2474419e-13
1	12.791	8.15887722e-13
1	13.22	7.917033999e-13
1	13.649	8.47402606e-13
1	14.078	6.669582963e-13
1	14.507	8.427467708e-13
1	14.935	9.205714533e-13
1	15.364	1.011454267e-12
1	15.793	8.478079892e-13
1	16.222	1.063213536e-12
1	16.651	9.574975361e-13
1	17.079	8.369283998e-13
1	17.508	1.005167846e-12
1	17.937	8.967603136e-13
1	18.366	7.801136581e-13
1	18.795	1.029388489e-12
1	19.223	7.347770396e-13
1	19.652	5.734714461e-13
1	20.081	7.559860398e-13
1	20.51	1.063512234e-12
1	20.939	1.03974327e-12
1	21.367	6.952520157e-13
1	21.796	7.28665934e-13
1	22.225	5.949439617e-13
1	22.654	6.849775738e-13
1	23.083	9.60837963e-13
1	23.511	9.862191359e-13
1	23.94	1.009196958e-12
1	24.369	8.032510746e-13
1	24.798	9.102373803e-13
1	25.227	7.867419823e-13
1	25.655	1.332974638e-12
1	26.084	2.565330327e-12
1	26.513	5.004754423e-12
1	26.942	1.059449663e-11
1	27.371	1.673431185e-11
1	27.799	2.402655505e-11
1	28.228	3.22573461e-11
1	28.657	4.252914687e-11
1	29.086	5.157091074e-11
1	29.515	6.078149789e-11
1	29.943	6.384626855e-11
1	30.372	7.006984576e-11
1	30.801	7.83458784e-11
1	31.23	7.992639189e-11
1	31.659	8.512835575e-11
1	32.087	9.197893835e-11
1	32.516	8.98999139e-11
1	32.945	9.475042279e-11
1	33.374	9.381231209e-11
1	33.803	9.548730556e-11
1	34.231	9.300375747e-11
1	34.66	9.571902992e-11
1	35.089	9.097852333e-11
1	35.518	9.61352109e-11
1	35.947	9.602441065e-11
1	36.375	9.036946191e-11
1	36.804	9.389022892e-11
1	37.233	9.279003954e-11
1	37.662	9.209666363e-11
1	38.091	9.440823817e-11
1	38.519	8.784006161e-11
1	38.948	9.017014219e-11
1	39.377	9.300377829e-11
1	39.806	9.199666723e-11
1	40.235	9.00190894e-11
1	40.663	8.660796386e-11
1	41.092	8.902533571e-11
1	41.521	8.53920476e-11
1	41.95	8.786157218e-11
1	42.379	8.93541352e-11
1	42.807	8.686763114e-11
1	43.236	8.540187307e-11
1	43.665	8.695497794e-11
1	44.094	8.684046537e-11
1	44.523	8.721802447e-11
1	44.951	8.57916585e-11
1	45.38	8.456153833e-11
1	45.809	7.933491364e-11
1	46.238	7.823930392e-11
1	46.667	8.125986689e-11
1	47.095	7.797507778e-11
1	47.524	7.486136711e-11
1	47.953	7.82411011e-11
1	48.382	7.666614565e-11
1	48.811	7.71323283e-11
1	49.239	7.803938051e-11
1	49.668	7.676274894e-11
1	50.097	7.310062972e-11
1	50.526	7.501598648e-11
1	50.955	6.991382473e-11
1	51.383	7.191938711e-11
1	51.812	7.193674129e-11
1	52.241	7.127811535e-11
1	52.67	6.732053109e-11
1	53.099	6.884742776e-11
1	53.527	6.685155901e-11
1	53.956	6.896330729e-11
1	54.385	6.808929809e-11
1	54.814	6.565877009e-11
1	55.243	6.553703413e-11
1	55.671	6.337954467e-11
1	56.1	6.384157786e-11
1	56.529	6.504148609e-11
1	56.958	6.568390276e-11
1	57.387	6.242425327e-11
