# Supplementary material for: Development of In Situ Monitoring Sensor for Oil Spills in the Mediterranean Sea Using Portable Mass Spectrometry
Source: Molecules. 2026 Apr 29;31(9):1488. doi: 10.3390/molecules31091488 (PMC13164764; doi:10.3390/molecules31091488)
Supplement: Supplementary file 1 [file molecules-31-01488-s001.zip › DataSet S8 spike toluene.dat]

PV MassSpec-23.06.00
Plot Data Export
Bin Trend
Curve	X	Y
1
1	3.358	8.242436139e-13
1	3.787	6.931679623e-13
1	4.215	8.454615046e-13
1	4.644	8.392141149e-13
1	5.073	7.459457856e-13
1	5.502	7.983395845e-13
1	5.931	8.867434781e-13
1	6.359	9.818383086e-13
1	6.788	9.525818719e-13
1	7.217	7.459320162e-13
1	7.646	9.688336288e-13
1	8.075	8.690435524e-13
1	8.503	8.27914343e-13
1	8.932	9.783734153e-13
1	9.361	9.740377992e-13
1	9.79	9.168841901e-13
1	10.219	7.666434761e-13
1	10.647	9.123654523e-13
1	11.076	5.80735438e-13
1	11.505	7.903518335e-13
1	11.934	5.74167775e-13
1	12.363	9.691252792e-13
1	12.791	8.774934989e-13
1	13.22	9.419451981e-13
1	13.649	9.368378469e-13
1	14.078	5.706441179e-13
1	14.507	5.706646093e-13
1	14.935	9.73887854e-13
1	15.364	9.157668113e-13
1	15.793	1.161524653e-12
1	16.222	8.269682682e-13
1	16.651	8.122778166e-13
1	17.079	1.026156482e-12
1	17.508	1.154469207e-12
1	17.937	7.000733543e-13
1	18.366	1.13124191e-12
1	18.795	1.140071869e-12
1	19.223	7.613765304e-13
1	19.652	6.870224875e-13
1	20.081	7.428078877e-13
1	20.51	7.20806444e-13
1	20.939	6.28678045e-13
1	21.367	8.069931442e-13
1	21.796	8.445359212e-13
1	22.225	9.322279277e-13
1	22.654	8.751381781e-13
1	23.083	8.894230838e-13
1	23.511	7.836482114e-13
1	23.94	8.599030776e-13
1	24.369	8.596622221e-13
1	24.798	9.20814423e-13
1	25.227	1.379553047e-12
1	25.655	3.233380794e-12
1	26.084	8.280856036e-12
1	26.513	1.671379875e-11
1	26.942	3.398371515e-11
1	27.371	5.60492798e-11
1	27.799	7.541314101e-11
1	28.228	1.008350556e-10
1	28.657	1.179475823e-10
1	29.086	1.419941248e-10
1	29.515	1.668384181e-10
1	29.943	1.824193713e-10
1	30.372	1.909839786e-10
1	30.801	2.170475605e-10
1	31.23	1.868098592e-10
1	31.659	2.245178765e-10
1	32.087	2.279214456e-10
1	32.516	2.378164887e-10
1	32.945	2.282844053e-10
1	33.374	2.473883043e-10
1	33.803	2.488284856e-10
1	34.231	2.37408565e-10
1	34.66	2.341682126e-10
1	35.089	2.364393126e-10
1	35.518	2.461636728e-10
1	35.947	2.239655128e-10
1	36.375	2.278948558e-10
1	36.804	2.200543497e-10
1	37.233	2.161682083e-10
1	37.662	2.242352554e-10
1	38.091	2.13710119e-10
1	38.519	2.070823513e-10
1	38.948	2.188933201e-10
1	39.377	2.137452576e-10
1	39.806	1.980398484e-10
1	40.235	2.037300884e-10
1	40.663	2.013530731e-10
1	41.092	2.005224597e-10
1	41.521	1.986402987e-10
1	41.95	2.059682425e-10
1	42.379	2.218864398e-10
1	42.807	2.102394231e-10
1	43.236	1.920781451e-10
1	43.665	2.061871923e-10
1	44.094	2.097485102e-10
1	44.523	2.054301035e-10
1	44.951	1.892712514e-10
1	45.38	1.93349961e-10
1	45.809	1.880975237e-10
1	46.238	1.883673495e-10
1	46.667	1.875463118e-10
1	47.095	1.809111472e-10
1	47.524	1.804602162e-10
1	47.953	1.735293298e-10
1	48.382	1.77075507e-10
1	48.811	1.885552131e-10
1	49.239	1.698097357e-10
1	49.668	1.609552214e-10
1	50.097	1.730147414e-10
1	50.526	1.640395597e-10
1	50.955	1.547558331e-10
1	51.383	1.675622141e-10
1	51.812	1.598727817e-10
1	52.241	1.593816329e-10
1	52.67	1.508706771e-10
1	53.099	1.52271723e-10
1	53.527	1.535548771e-10
1	53.956	1.583746745e-10
1	54.385	1.603683158e-10
1	54.814	1.51308549e-10
1	55.243	1.527141746e-10
1	55.671	1.481892387e-10
1	56.1	1.485044171e-10
1	56.529	1.480193329e-10
1	56.958	1.519117193e-10
1	57.387	1.549578799e-10
