# Supplementary material for: Development of In Situ Monitoring Sensor for Oil Spills in the Mediterranean Sea Using Portable Mass Spectrometry
Source: Molecules. 2026 Apr 29;31(9):1488. doi: 10.3390/molecules31091488 (PMC13164764; doi:10.3390/molecules31091488)
Supplement: Supplementary file 1 [file molecules-31-01488-s001.zip › DataSet S9 xylene.dat]

PV MassSpec-23.06.00
Plot Data Export
Bin Trend
Curve	X	Y
1
1	3.358	2.413751707e-13
1	3.787	2.017874528e-13
1	4.215	1.700082132e-13
1	4.644	1.751135857e-13
1	5.073	1.544432442e-13
1	5.502	3.763604283e-13
1	5.931	3.475701714e-13
1	6.359	1.122131901e-13
1	6.788	1.964999208e-13
1	7.217	2.081924585e-13
1	7.646	1.075132415e-13
1	8.075	3.066633048e-13
1	8.503	1.530643017e-13
1	8.932	2.807004032e-13
1	9.361	1.761722956e-13
1	9.79	3.923309702e-13
1	10.219	2.516721911e-13
1	10.647	3.221088218e-13
1	11.076	2.43945028e-13
1	11.505	1.308974088e-13
1	11.934	2.927779547e-13
1	12.363	6.239408675e-14
1	12.791	2.011469604e-13
1	13.22	1.414706026e-13
1	13.649	7.702963701e-14
1	14.078	1.115198157e-13
1	14.507	2.882640144e-13
1	14.935	3.118088741e-13
1	15.364	2.943116128e-13
1	15.793	2.504058701e-13
1	16.222	6.130402989e-14
1	16.651	2.597068882e-13
1	17.079	5.691847276e-14
1	17.508	2.671216113e-13
1	17.937	2.118738941e-13
1	18.366	2.006298637e-13
1	18.795	1.361409087e-13
1	19.223	1.588738364e-13
1	19.652	1.181941372e-13
1	20.081	1.555440211e-13
1	20.51	9.322436486e-14
1	20.939	1.700316998e-13
1	21.367	2.167207657e-13
1	21.796	1.336533559e-13
1	22.225	7.465276769e-14
1	22.654	2.028108855e-13
1	23.083	7.606008922e-14
1	23.511	2.071651227e-13
1	23.94	3.506826719e-13
1	24.369	4.054818005e-13
1	24.798	2.371972519e-13
1	25.227	2.615304349e-13
1	25.655	3.703256506e-13
1	26.084	8.957711959e-13
1	26.513	2.77443693e-12
1	26.942	5.361090911e-12
1	27.371	9.714243299e-12
1	27.799	1.658700954e-11
1	28.228	1.780901121e-11
1	28.657	2.673659905e-11
1	29.086	3.220719871e-11
1	29.515	4.094396697e-11
1	29.943	4.555328684e-11
1	30.372	5.165532238e-11
1	30.801	5.52135386e-11
1	31.23	6.168360961e-11
1	31.659	7.352743414e-11
1	32.087	6.76227338e-11
1	32.516	7.807558766e-11
1	32.945	8.253258493e-11
1	33.374	7.287884879e-11
1	33.803	7.964175153e-11
1	34.231	7.576597683e-11
1	34.66	7.620036546e-11
1	35.089	8.822342856e-11
1	35.518	7.936384883e-11
1	35.947	8.047847111e-11
1	36.375	8.929684076e-11
1	36.804	8.291335674e-11
1	37.233	8.041589616e-11
1	37.662	8.153642345e-11
1	38.091	7.279643555e-11
1	38.519	8.029433368e-11
1	38.948	7.985229145e-11
1	39.377	8.349788222e-11
1	39.806	8.157729353e-11
1	40.235	8.202645507e-11
1	40.663	7.840852967e-11
1	41.092	7.8204207e-11
1	41.521	7.674734459e-11
1	41.95	8.073454405e-11
1	42.379	7.61031238e-11
1	42.807	7.826372883e-11
1	43.236	7.849158823e-11
1	43.665	7.35501382e-11
1	44.094	7.405167451e-11
1	44.523	7.417588765e-11
1	44.951	7.178539013e-11
1	45.38	7.108904437e-11
1	45.809	6.91097457e-11
1	46.238	7.432637145e-11
1	46.667	6.993985252e-11
1	47.095	6.471741198e-11
1	47.524	6.353286647e-11
1	47.953	6.595244489e-11
1	48.382	6.600881647e-11
1	48.811	6.410161985e-11
1	49.239	6.478313025e-11
1	49.668	6.723827051e-11
1	50.097	6.134059927e-11
1	50.526	6.233043942e-11
1	50.955	6.691149718e-11
1	51.383	6.612414089e-11
1	51.812	6.465543378e-11
1	52.241	5.953864485e-11
1	52.67	5.523880658e-11
1	53.099	5.851488738e-11
1	53.527	5.243280463e-11
1	53.956	5.441314413e-11
1	54.385	5.900377409e-11
1	54.814	6.09438125e-11
1	55.243	5.38605445e-11
1	55.671	5.943036341e-11
1	56.1	5.378763754e-11
1	56.529	5.392684563e-11
1	56.958	6.09297543e-11
1	57.387	5.597812838e-11
